# Supplementary material for: The transporter GAT1 plays an important role in GABA-mediated carbon-nitrogen interactions in Arabidopsis
Source: Front Plant Sci. 2015 Sep 29;6:785. doi: 10.3389/fpls.2015.00785 (PMC4586413; doi:10.3389/fpls.2015.00785)
Supplement: Supplementary file 3 [file DataSheet1.XLSX]

## Sheet: Sheet1
Supplementary Material
The Transporter GAT1 Plays an Important Role in GABA-mediated Carbon-Nitrogen Interactions in Arabidopsis
Albert Batushansky1, Menny Kirma2, Nicole Grillich3, Phuong Anh Pham3, Doris Rentsch4, Gad Galili2, Alisdair R Fernie3, and Aaron Fait1*
1The Jacob Blaustein Institutes for Desert Research, Ben-Gurion University of the Negev, Midreshet Ben-Gurion, Israel, 2Department of Plant Science, Weizmann Institute of Science, Rehovot, Israel, 3Max-Planck Institute of Molecular Plant Physiology, Potsdam-Golm, Germany, 4Institute of Plant Sciences, University of Bern, Bern, Switzerland
*Correspondence: Prof. Aaron Fait, The Ben-Gurion University of the Negev, The French Associates Institute for Agriculture and Biotechnology of D,rylands, The Jacob Blaustein Institutes for Desert Research, Laboratory of Plant metabolism, Midreshet Ben-Gurion, 84990, Israel, E-mail: fait@bgu.ac.il
Supplementary Data 1. Genes that level of expression changed significantly in gat1 plants compared to ws
Up-regulated genes				Down-regulated genes
Probeset ID	p-value_gat1 vs. ws)	Fold-change_gat1 vs. ws		Probeset ID	p-value_gat1 vs. ws)	Fold-change_gat1 vs. ws
245501_at	0.000593998	8.70998		252537_at	0.0288507	-2.00022
244932_at	0.0378071	7.78466		266888_s_at	0.0390648	-2.00071
244981_at	0.0139554	7.30858		256301_at	0.0138786	-2.00118
244970_at	0.00844587	6.57476		254386_at	0.00547922	-2.00535
244933_at	0.0102439	6.45198		262945_at	0.0201477	-2.00757
245000_at	0.0199806	6.3608		260753_at	0.0490448	-2.00778
260425_at	0.0285155	5.89645		265443_at	0.00473027	-2.00878
245018_at	0.0253005	5.74844		252058_at	0.0429887	-2.0111
244989_s_at	0.0131145	5.57927		248049_at	0.0285161	-2.01494
257061_at	0.00334809	5.23323		261505_at	0.00736049	-2.01563
249490_s_at	0.000581478	5.13554		256415_at	0.0189252	-2.01664
244998_at	0.0386674	5.05534		246040_at	0.0180584	-2.0171
255128_at	0.0163953	5.03409		262875_at	0.0129342	-2.0183
244928_s_at	0.00977009	4.95775		258691_at	0.0134963	-2.02236
250351_at	0.0112392	4.86755		251885_at	0.00917678	-2.02298
259284_at	0.0182329	4.59861		262295_at	0.0182239	-2.02332
244982_at	0.0177892	4.56705		258876_at	0.0184113	-2.02489
248657_at	0.0177877	4.53934		256179_at	0.00737816	-2.02624
244929_at	0.0342721	4.51619		264715_at	0.00492991	-2.02644
245016_at	0.0217375	4.49974		261944_at	0.0214117	-2.02678
260787_at	0.0259545	4.46008		246161_at	0.0354031	-2.02682
249538_at	0.0105454	4.43482		250234_at	0.00489758	-2.02727
244938_at	0.0131145	4.42385		267127_at	0.0183425	-2.02749
245025_at	0.0117547	4.35239		250665_at	0.00996832	-2.028
248332_at	0.0222385	4.26675		261774_at	0.00492991	-2.02899
249575_at	0.00746386	4.19984		252949_at	0.0464633	-2.029
247841_at	0.016948	4.18747		255817_at	0.00611498	-2.03012
257623_at	0.0162315	3.97802		258708_at	0.0232909	-2.03091
265536_at	0.00611498	3.9663		250500_at	0.0129684	-2.03156
264616_at	0.00468145	3.95954		255570_at	0.0172025	-2.03331
245226_at	0.00111096	3.89862		247091_at	0.0362348	-2.03451
261005_at	0.00259493	3.86917		261563_at	0.0158356	-2.0346
256331_at	0.00567835	3.85536		263420_at	0.0285042	-2.0353
254079_at	0.0419807	3.81672		258845_at	0.0376262	-2.03867
246071_at	0.00956839	3.81488		249800_at	0.0260203	-2.0427
244990_s_at	0.00787625	3.80935		257856_at	0.00710448	-2.04309
254869_at	0.003049	3.79163		245502_at	0.00550047	-2.04519
266922_s_at	0.0267115	3.78984		257896_at	0.0485894	-2.04576
263654_at	0.0100887	3.72955		247094_at	0.0083228	-2.04632
259230_at	0.00473027	3.68459		254039_at	0.0369946	-2.05
247026_at	0.00398135	3.66868		250403_at	0.0163792	-2.05041
244934_at	0.0222261	3.64275		247166_at	0.0314887	-2.05186
264314_at	0.00611498	3.63002		261515_at	0.0289823	-2.05283
261333_at	0.0359415	3.60953		253440_at	0.017371	-2.05406
261764_at	0.0325035	3.59697		258993_at	0.0179138	-2.05498
266360_at	0.0241741	3.58258		262263_at	0.0190054	-2.05504
250004_at	0.0210567	3.57988		266598_at	0.0168348	-2.05688
266070_at	0.000581478	3.57199		267474_at	0.012828	-2.0571
262600_at	0.0129949	3.54837		245138_at	0.0427773	-2.05723
258904_at	0.0477981	3.54306		250978_at	0.0192004	-2.05898
256910_at	0.0345334	3.52399		245330_at	0.0324112	-2.05914
253614_at	0.00489758	3.52006		249600_s_at	0.00895563	-2.06031
266283_at	0.0225242	3.51528		266927_at	0.01029	-2.0604
264402_at	0.0138786	3.50404		259517_at	0.0281366	-2.06047
248994_at	0.0146757	3.49616		266770_at	0.0267115	-2.06067
262124_at	0.00492991	3.48747		255682_at	0.0175895	-2.0624
260741_at	0.00334809	3.43934		260781_at	0.00508378	-2.0626
253876_at	0.0208754	3.42947		249227_at	0.0157286	-2.06496
266659_at	0.023094	3.42897		257173_at	0.0256671	-2.06635
250237_at	0.0177326	3.39666		249826_at	0.00611498	-2.06848
256337_at	0.00546142	3.38409		262086_at	0.0253032	-2.07001
246221_at	0.0473028	3.36719		249035_at	0.0154446	-2.0745
250825_at	0.0455774	3.36072		247162_at	0.00823884	-2.07494
260697_at	0.0359415	3.35399		255674_at	0.0180086	-2.07879
264772_at	0.0348829	3.33487		255792_at	0.00844587	-2.07919
252923_at	0.0422277	3.30537		248687_at	0.00779958	-2.08039
257732_at	0.0271493	3.29988		256043_at	0.0486378	-2.08049
264131_at	0.0164415	3.28282		257213_at	0.0458284	-2.08147
248988_at	0.0162315	3.28232		258584_at	0.0114194	-2.08187
257007_at	0.0323951	3.2536		253736_at	0.0248564	-2.08225
264434_at	0.00343554	3.22446		250527_at	0.0127959	-2.08361
261135_at	0.003049	3.21655		262629_at	0.0259817	-2.09018
252077_at	0.0359415	3.21623		264820_at	0.0237529	-2.09067
255783_at	0.0178729	3.19431		254820_s_at	0.01029	-2.09084
250273_at	0.0305717	3.19365		261825_at	0.02524	-2.09361
257919_at	0.0238809	3.18098		246652_at	0.0374728	-2.09365
260978_at	0.00565938	3.15676		258164_at	0.00661031	-2.09801
248874_at	0.0150422	3.14966		265706_at	0.0305196	-2.09855
264218_at	0.0151132	3.14912		266473_at	0.0194147	-2.09856
252515_at	0.0111745	3.14449		252032_at	0.0139554	-2.10038
253399_at	0.00508897	3.12768		247306_at	0.0064258	-2.10118
256864_at	0.0413754	3.12075		247400_at	0.021088	-2.10134
253322_at	0.00334809	3.10086		245171_at	0.0142856	-2.10667
263150_at	0.0118521	3.08652		259328_at	0.0239605	-2.10733
246755_at	0.00640161	3.0713		254502_at	0.0264851	-2.10819
252882_at	0.00398135	3.07109		257413_at	0.0201612	-2.10864
250363_at	0.0369302	3.05924		256570_at	0.032578	-2.10894
247002_at	0.0083228	3.05466		262818_at	0.0263318	-2.10992
259773_at	0.00334809	3.04931		248957_at	0.00824426	-2.11161
253903_at	0.0237836	3.03865		256454_at	0.0204363	-2.11279
263060_s_at	0.044275	3.0382		260567_at	0.0100664	-2.115
264709_at	0.0352476	3.03659		247914_at	0.0168841	-2.11509
254873_at	0.0488113	3.0359		251701_at	0.0138327	-2.11648
258892_at	0.0299707	3.0304		246987_at	0.0178273	-2.1192
254592_at	0.00826672	3.02547		245122_at	0.0113213	-2.12105
253859_at	0.003049	3.01405		246528_at	0.00814877	-2.12106
246922_at	0.00546142	2.98598		267616_at	0.0342721	-2.12309
245017_at	0.0294796	2.976		266819_at	0.00916325	-2.12352
253424_at	0.0454005	2.95912		255773_at	0.00550047	-2.12361
250296_at	0.0083228	2.9495		262496_at	0.00733994	-2.12782
251438_s_at	0.000759498	2.94416		261306_at	0.00567835	-2.1286
254434_at	0.015879	2.92881		267505_at	0.0163268	-2.12876
250012_x_at	0.0105945	2.92846		250337_at	0.0106242	-2.12951
244953_s_at	0.0155331	2.90688		246687_at	0.0326979	-2.1318
265326_at	0.0473028	2.88322		246318_at	0.0149307	-2.13249
262900_at	0.00722105	2.87968		252038_at	0.0257748	-2.13277
251684_at	0.0238097	2.86115		251899_at	0.00247757	-2.13411
258245_at	0.0490671	2.85776		254448_at	0.0201612	-2.13575
247645_at	0.00966303	2.85087		262684_s_at	0.044275	-2.13837
245293_at	0.0293979	2.83084		267060_at	0.0250047	-2.14167
248606_at	0.00158492	2.81791		255928_at	0.00398135	-2.14363
251431_at	0.0159536	2.80987		254154_at	0.0349243	-2.14535
245976_at	0.00746386	2.80463		264422_at	0.0229265	-2.146
260568_at	0.0047568	2.79828		265414_at	0.0494271	-2.14746
257624_at	0.02524	2.79169		261651_at	0.0047568	-2.14905
249086_at	0.0350608	2.78537		255240_at	0.0129089	-2.15031
249644_at	0.0254941	2.77201		262965_at	0.0212646	-2.15262
248266_at	0.0480696	2.76155		248402_at	0.0100791	-2.15353
247316_at	0.0374985	2.75948		257018_at	0.0250058	-2.15385
249941_at	0.0074476	2.74971		250954_at	0.0174403	-2.15457
247032_at	0.0462642	2.74402		253320_at	0.021161	-2.15708
259790_s_at	0.00607859	2.74273		259525_at	0.0100887	-2.16172
257236_at	0.0116559	2.74043		251608_at	0.0270147	-2.16345
258395_at	0.0177309	2.73637		250801_at	0.0113021	-2.16464
259561_at	0.0165555	2.73296		254150_at	0.00611498	-2.16632
244935_at	0.0246943	2.73246		264366_at	0.00717109	-2.16964
248276_at	0.00516701	2.72032		267318_at	0.0364684	-2.17068
254233_at	0.0427952	2.71678		262288_at	0.0112392	-2.17329
259033_at	0.00334809	2.71385		258497_at	0.024014	-2.17395
253368_at	0.0198797	2.71058		260872_at	0.0240135	-2.18085
253868_at	0.0400458	2.70654		247586_at	0.0165876	-2.18155
251145_at	0.0218712	2.7048		258633_at	0.00976988	-2.18333
245861_at	0.0325856	2.69932		255780_at	0.017083	-2.18494
245180_at	0.0149731	2.69278		250367_s_at	0.021777	-2.18575
266055_at	0.0383809	2.66571		266669_at	0.00334809	-2.18706
267040_at	0.0311201	2.66322		260606_at	0.0234571	-2.19062
265228_s_at	0.0158984	2.65627		262598_at	0.0162315	-2.19298
259513_at	0.0464043	2.65495		259029_at	0.00769749	-2.19471
244931_at	0.0156511	2.65411		258998_at	0.024014	-2.19719
256230_at	0.0319681	2.65102		253198_at	0.0083228	-2.19907
263802_at	0.0388259	2.64781		254543_at	0.01029	-2.1992
258400_at	0.0172025	2.62628		263421_at	0.009776	-2.20471
246946_at	0.0392934	2.62414		253773_s_at	0.0278099	-2.207
248432_at	0.00655072	2.61906		245915_s_at	0.00550047	-2.20771
260981_at	0.0342721	2.61626		266224_at	0.0124319	-2.21022
253597_at	0.00823884	2.6154		260570_at	0.0192004	-2.21054
246366_at	0.0286386	2.61307		251858_at	0.00752202	-2.21115
267226_at	0.0115303	2.61261		252998_at	0.0163086	-2.21151
246765_at	0.0180044	2.60387		248338_at	0.0348166	-2.21298
257506_at	0.021167	2.60109		249003_at	0.00737816	-2.21535
259990_s_at	0.00343554	2.59996		255814_at	0.0111462	-2.21716
248177_at	0.0285615	2.59872		245764_s_at	0.0237529	-2.21794
261153_at	0.0201757	2.59749		AFFX-Athal-Actin_M_at	0.00444169	-2.21885
259164_at	0.0269412	2.59688		261335_at	0.00787625	-2.2192
256123_at	0.0162315	2.59448		261953_at	0.0272436	-2.2231
260668_at	0.00604234	2.59335		261956_at	0.00390511	-2.22384
265412_at	0.040121	2.59129		253000_at	0.00518555	-2.22563
262677_at	0.0177055	2.58782		257687_at	0.0222385	-2.22908
244943_at	0.00956839	2.58389		262349_at	0.0131145	-2.22956
254059_at	0.00398135	2.56857		260775_at	0.0350608	-2.23937
259278_at	0.0387155	2.56522		257711_at	0.0418024	-2.24071
263762_at	0.0353514	2.56484		251017_at	0.0294796	-2.24595
261028_at	0.00550047	2.56362		245399_at	0.0056906	-2.25297
259385_at	0.0275437	2.55905		253579_at	0.00646192	-2.25297
251176_at	0.00231643	2.55725		266735_at	0.0124827	-2.25825
263216_s_at	0.00459188	2.55714		245937_at	0.0254574	-2.25853
264091_at	0.0238815	2.54994		257079_at	0.0035638	-2.25912
250788_at	0.0107211	2.5462		252980_at	0.0109539	-2.26077
261891_at	0.0238097	2.54617		246157_at	0.0332979	-2.26167
250821_at	0.0115303	2.54489		262883_at	0.0267491	-2.26358
260780_at	0.024014	2.54324		260234_at	0.00611498	-2.26521
245003_at	0.0381379	2.53834		262569_at	0.00788085	-2.26893
261021_at	0.015184	2.53511		265129_at	0.0133803	-2.27065
249481_at	0.0083228	2.52745		264793_at	0.0179269	-2.27151
256332_at	0.0178223	2.52043		251324_at	0.0113373	-2.28047
248583_at	0.0488113	2.52043		245099_at	0.010876	-2.28123
261238_at	0.0182998	2.51668		260285_at	0.0111289	-2.28277
266809_at	0.00895563	2.51583		251531_at	0.0335	-2.28445
261500_at	0.023021	2.51453		253238_at	0.024014	-2.28667
265911_at	0.0205574	2.51214		265037_at	0.0155331	-2.28721
267298_at	0.0107442	2.5097		254044_at	0.0103035	-2.28877
263526_at	0.0220265	2.50298		250992_at	0.0083228	-2.2917
246108_at	0.0201612	2.50244		267138_s_at	0.00356356	-2.29186
255093_s_at	0.0335597	2.50074		254239_at	0.00473027	-2.2965
260303_at	0.00746386	2.49579		265419_at	0.0165547	-2.29668
253301_at	0.00856402	2.49554		266414_at	0.000581478	-2.30295
248526_at	0.0260374	2.48389		255822_at	0.0435878	-2.3047
261883_at	0.0369946	2.48134		262572_at	0.00977009	-2.30665
253046_at	0.00844587	2.48076		265495_at	0.0232909	-2.3082
247487_at	0.00464616	2.48011		260506_at	0.040121	-2.30982
255543_at	0.00746386	2.47583		263864_at	0.00333676	-2.31132
260648_at	0.0149307	2.44119		260142_at	0.0375999	-2.31631
267461_at	0.00318472	2.44021		257746_at	0.0164415	-2.31825
249577_at	0.0310477	2.43877		264567_s_at	0.0114894	-2.31954
260248_at	0.0215126	2.43855		257080_at	0.0285615	-2.32064
250781_at	0.0287402	2.43241		AFFX-r2-At-Actin-M_s_at	0.0153846	-2.3207
264339_at	0.00431869	2.43175		255791_at	0.0359415	-2.32673
248944_at	0.0245151	2.4274		249748_at	0.0313455	-2.32827
252081_at	0.0251965	2.42655		267339_at	0.0160278	-2.33442
259540_at	0.0146757	2.42375		256655_at	0.00770322	-2.33492
264362_at	0.0410816	2.41274		247777_at	0.00856402	-2.33643
266121_at	0.0411305	2.41182		246497_at	0.0423923	-2.33856
267565_at	0.0272764	2.40475		249830_at	0.0163268	-2.33979
253261_at	0.0271493	2.39011		263809_at	0.0400725	-2.34107
248322_at	0.017371	2.38711		259842_at	0.0124643	-2.34119
248270_at	0.0113213	2.38513		262700_at	0.0083228	-2.3427
251332_at	0.0111745	2.37756		257250_at	0.0047568	-2.34429
259718_at	0.0440244	2.36806		253763_at	0.003049	-2.3472
267561_at	0.0313124	2.36677		249072_at	0.0342721	-2.34798
254247_at	0.0137026	2.36544		265286_at	0.00746648	-2.35261
254707_at	0.00401403	2.36434		249818_at	0.00226005	-2.35374
267009_at	0.0275437	2.36264		261508_at	0.00473027	-2.35998
250319_at	0.00375495	2.36063		253969_at	0.00976988	-2.3605
256499_at	0.00473027	2.35677		253764_s_at	0.0310477	-2.36329
255864_at	0.0335486	2.35568		262823_at	0.011154	-2.36542
256170_at	0.0414217	2.35453		250226_at	0.0231769	-2.36675
250695_at	0.00858087	2.354		255713_s_at	0.00343554	-2.36775
245076_at	0.0115303	2.34981		258457_at	0.0140611	-2.36823
267583_at	0.0449168	2.34949		247069_at	0.0076193	-2.37055
261761_at	0.0230393	2.34555		267123_at	0.0159035	-2.37278
251390_at	0.0274278	2.34518		259300_at	0.0172413	-2.37507
267642_at	0.0228199	2.34235		266863_at	0.0326449	-2.37988
260005_at	0.00492991	2.33996		245150_at	0.0157286	-2.38031
246820_at	0.0284673	2.33572		258987_at	0.00516701	-2.38071
265040_at	0.0251036	2.33381		250713_at	0.00787625	-2.38101
264717_at	0.00917678	2.33341		249375_at	0.00547922	-2.38205
266628_at	0.0331205	2.33293		265103_at	0.00750336	-2.38425
261557_at	0.0375086	2.32961		245316_at	0.00977009	-2.38542
246557_at	0.0456356	2.32951		263880_at	0.0108018	-2.38545
250374_at	0.0134073	2.32461		252659_at	0.0214622	-2.38566
253257_at	0.00788085	2.32071		263252_at	0.0105989	-2.38569
258560_at	0.00832457	2.3207		263806_at	0.0113552	-2.38904
258868_at	0.00492991	2.31394		246449_at	0.00565938	-2.38929
260261_at	0.0135538	2.30935		264007_at	0.0222385	-2.39123
266150_s_at	0.0110334	2.30134		266394_at	0.0425052	-2.39598
250693_at	0.0296744	2.29897		256352_at	0.00547922	-2.40348
265067_at	0.0014288	2.29698		253720_at	0.0247949	-2.40849
255116_at	0.0410046	2.2958		263787_at	0.0162602	-2.41119
249070_at	0.0478368	2.29535		264198_at	0.00787625	-2.41321
266841_at	0.0182329	2.2917		251638_at	0.00722105	-2.41362
250856_at	0.0321422	2.28962		253175_at	0.00226005	-2.41557
253814_at	0.0170968	2.28934		262277_at	0.0240273	-2.41787
253872_at	0.0251036	2.28733		267524_at	0.0204423	-2.41863
251677_at	0.00788085	2.28381		263706_s_at	0.0175305	-2.41952
259992_at	0.00208179	2.28008		247150_at	0.00754583	-2.4209
260556_at	0.003049	2.27961		257913_at	0.0275047	-2.42288
262567_at	0.00226005	2.27829		262260_at	0.0191007	-2.426
261689_at	0.0313819	2.27581		264665_at	0.024014	-2.42674
265387_at	0.000623828	2.27523		262157_at	0.0475842	-2.42965
255474_at	0.0134073	2.27473		260096_at	0.0395814	-2.43436
259610_at	0.0317442	2.2742		255221_at	0.0218712	-2.43706
253916_at	0.0366674	2.27309		247871_at	0.0133803	-2.43964
257338_s_at	0.0356134	2.26996		262951_at	0.00343554	-2.43975
250860_at	0.0105454	2.26121		248765_at	0.0207178	-2.44047
261713_at	0.00762097	2.26109		246011_at	0.00611498	-2.44549
259481_at	0.0398309	2.26028		264418_at	0.0131145	-2.46103
245910_at	0.0197838	2.25999		267151_at	0.0124827	-2.46279
266537_at	0.0402891	2.25966		250843_at	0.00546142	-2.46657
254412_at	0.0207178	2.25661		252971_at	0.012585	-2.46885
250572_at	0.0473028	2.25525		247923_at	0.00611498	-2.48363
257029_at	0.021656	2.25167		260709_at	0.0083228	-2.48422
249528_at	0.0411433	2.2497		258549_at	0.00473027	-2.48633
246858_at	0.00770322	2.24569		264551_at	0.0069434	-2.48653
264923_s_at	0.0119908	2.24424		AFFX-r2-At-GAPDH-5_s_at	0.00707948	-2.48822
258429_at	0.0234571	2.24319		257157_at	0.0177892	-2.49218
251253_at	0.0177126	2.24168		251244_at	0.012828	-2.493
262794_at	0.0466451	2.24081		248190_at	0.00547922	-2.50229
259134_at	0.0248187	2.23807		267260_at	0.0234571	-2.50605
249467_at	0.00545822	2.23805		250306_at	0.012828	-2.50635
249188_at	0.00334809	2.23639		262313_at	0.00977009	-2.50728
253842_at	0.0203189	2.23545		266035_at	0.00611498	-2.50895
246312_at	0.0106242	2.22939		251524_at	0.00492991	-2.50935
245721_s_at	0.0357337	2.2284		266967_at	0.0428308	-2.51511
263866_at	0.00910549	2.22604		245594_at	0.0197838	-2.51671
266072_at	0.00976988	2.22598		266795_at	0.0138786	-2.52281
250009_at	0.0162315	2.22393		265444_s_at	0.0488846	-2.52937
251113_at	0.01136	2.22334		249955_at	0.00664696	-2.52949
250828_at	0.0283552	2.21952		259077_s_at	0.0083228	-2.53038
263776_s_at	0.0252873	2.21796		250315_at	0.0103035	-2.53364
246275_at	0.0211956	2.2171		249592_at	0.00412881	-2.53877
258746_at	0.036361	2.21632		251850_at	0.0375477	-2.55496
262832_s_at	0.0021719	2.20924		255046_at	0.0283686	-2.55555
250548_at	0.0460009	2.20472		259577_at	0.00611498	-2.56568
264936_at	0.0131094	2.19998		253233_at	0.0167035	-2.56643
249537_at	0.0411305	2.19774		258359_s_at	0.0317442	-2.56807
258780_at	0.0245091	2.19418		251616_at	0.003049	-2.56855
259248_at	0.0447509	2.19272		258145_at	0.00334809	-2.56943
262577_at	0.039718	2.19174		250512_at	0.0263542	-2.5711
247444_at	0.00661031	2.18715		255878_at	0.0139106	-2.57585
250105_at	0.0222446	2.17764		261949_at	0.01632	-2.58685
251629_at	0.0254574	2.17321		254573_at	0.00917678	-2.5889
251177_at	0.0179514	2.17146		267116_at	0.00778981	-2.60013
266897_at	0.0455548	2.1704		265793_at	0.0473028	-2.60335
267350_at	0.0119715	2.17004		258455_at	0.0197419	-2.60733
244971_at	0.00760141	2.17002		266184_s_at	0.00334809	-2.6144
244996_at	0.00762097	2.16993		253719_at	0.00589805	-2.62217
265340_at	0.0157286	2.16453		266950_at	0.0458528	-2.62742
246305_at	0.0209553	2.16372		260806_at	0.0215432	-2.63508
258062_at	0.0119442	2.15982		267434_at	0.00977009	-2.64311
246975_at	0.0463694	2.1544		266899_at	0.00747288	-2.6438
266294_at	0.0111659	2.15328		253688_at	0.0057151	-2.65177
245028_at	0.0422277	2.15126		253455_at	0.0195433	-2.65502
262130_at	0.0379301	2.14855		246284_at	0.0407097	-2.65645
248463_at	0.0468627	2.14777		247924_at	0.0288596	-2.69409
261698_at	0.0399005	2.14713		257756_at	0.00473027	-2.6986
262656_at	0.00956839	2.14458		254169_at	0.0110882	-2.70855
266042_s_at	0.0368417	2.14416		249073_at	0.00518555	-2.71994
262649_at	0.0362348	2.14408		247007_at	0.0228199	-2.72836
267603_at	0.0230308	2.14175		262197_at	0.040121	-2.74008
249936_at	0.0159035	2.1407		267208_at	0.0052628	-2.75292
247903_at	0.000759498	2.13771		250545_at	0.0193172	-2.75731
247874_at	0.00565938	2.13508		254501_at	0.00840147	-2.7596
259783_at	0.0131145	2.13502		258218_at	0.00334809	-2.76604
259190_at	0.0346988	2.13493		258926_s_at	0.0100068	-2.77289
248974_at	0.037415	2.13152		256937_at	0.00722105	-2.77983
250603_at	0.0201612	2.13134		250347_at	0.00728126	-2.78579
252319_at	0.0366674	2.13107		250970_at	0.0179465	-2.78795
261207_at	0.0190699	2.12825		251109_at	0.0014288	-2.78968
247119_at	0.0424986	2.12743		250059_at	0.0111659	-2.80037
266932_s_at	0.0220757	2.12664		261947_at	0.0274369	-2.81409
259240_at	0.0499719	2.12645		261740_at	0.0273542	-2.82038
261684_at	0.0014288	2.12583		258586_s_at	0.0178312	-2.82598
248814_at	0.0342721	2.12579		253024_at	0.0470346	-2.82687
259582_at	0.0402891	2.12449		258877_at	0.0115303	-2.82743
263502_s_at	0.00661031	2.12305		251848_at	0.0131863	-2.83658
257648_at	0.0177172	2.12291		266620_at	0.0323512	-2.84648
258377_at	0.0165555	2.12278		260618_at	0.00977009	-2.84967
266839_at	0.035948	2.12202		245412_at	0.00853437	-2.85031
259470_at	0.0371046	2.12127		258214_at	0.0107484	-2.85368
247374_at	0.0182329	2.12098		267019_at	0.00334809	-2.86913
262052_at	0.0197838	2.11594		266790_at	0.0226398	-2.87516
261838_at	0.0110334	2.11534		259960_at	0.00710448	-2.88255
256376_s_at	0.00555568	2.11131		245242_at	0.00856402	-2.90255
266325_at	0.0243937	2.10987		251445_at	0.0183274	-2.90731
264707_at	0.0353103	2.10952		263998_at	0.0171864	-2.90984
264635_at	0.0105454	2.10473		256419_at	0.0110001	-2.91406
249480_s_at	0.0168841	2.1046		263975_at	0.00468145	-2.91614
246405_at	0.0431558	2.10045		256073_at	0.0101464	-2.91988
252131_at	0.0188481	2.0975		252256_at	0.00628635	-2.92471
245874_at	0.0281366	2.09505		252934_at	0.0111745	-2.92908
260919_at	0.0217375	2.09322		246140_at	0.0402829	-2.92971
247385_at	0.039718	2.09103		257651_at	0.0192114	-2.9479
249613_at	0.0335597	2.09099		267053_s_at	0.00940744	-2.97836
266983_at	0.0128555	2.08792		266885_at	0.0237529	-3.00888
254992_at	0.0294796	2.08692		251274_at	0.000581478	-3.016
256245_at	0.0347414	2.08034		264419_s_at	0.0142856	-3.0207
265900_at	0.0151701	2.07642		264566_at	0.0206384	-3.02112
261558_at	0.0115761	2.0746		258912_at	0.00203827	-3.02465
262148_at	0.0488344	2.07449		266513_at	0.00912334	-3.03225
261718_at	0.0129949	2.07442		248844_s_at	0.00537813	-3.0407
250575_at	0.0157659	2.0738		258419_at	0.00977009	-3.05058
249485_at	0.0138786	2.07103		262939_s_at	0.00799811	-3.05283
250327_at	0.00585865	2.07096		252607_at	0.0169775	-3.07918
245038_at	0.0272052	2.06967		255364_s_at	0.0286514	-3.08552
260362_at	0.0209553	2.06953		258162_at	0.0207178	-3.1019
247671_at	0.0494902	2.06925		266193_at	0.0321698	-3.11846
248527_at	0.0275765	2.06778		245854_at	0.0106737	-3.12107
246368_at	0.0310477	2.06659		246203_at	0.00611498	-3.12165
246328_at	0.0395205	2.06111		246303_at	0.00334809	-3.15933
265008_at	0.0261916	2.06096		266647_at	0.00459188	-3.16317
259367_at	0.0243937	2.05402		253998_at	0.0134073	-3.17904
259866_at	0.0172768	2.05191		263715_at	0.00746386	-3.25068
247594_at	0.00555568	2.051		260488_at	0.00944257	-3.25422
244994_at	0.0201612	2.04884		254048_at	0.0223354	-3.26787
257074_at	0.00976988	2.04736		265102_at	0.00270206	-3.28344
266480_at	0.0440534	2.04361		266353_at	0.00746293	-3.28399
259516_at	0.0422687	2.04156		248796_at	0.0195433	-3.28456
265629_at	0.0188658	2.04059		251187_at	0.0199565	-3.31912
253093_at	0.0290418	2.03919		259786_at	0.0083228	-3.32438
245277_at	0.0158733	2.03913		257218_at	0.0337843	-3.33886
264938_at	0.0142856	2.03676		267590_at	0.0303371	-3.38417
257830_at	0.0458284	2.03342		266672_at	0.00492991	-3.42497
251479_at	0.0237836	2.03321		255662_at	0.00546142	-3.44969
266995_at	0.00839763	2.03259		249678_at	0.0162315	-3.46401
256743_at	0.0308896	2.03164		252238_at	0.0134073	-3.525
249652_at	0.00550047	2.0301		253815_at	0.00737816	-3.54442
262668_at	0.0278615	2.02999		255969_at	0.0137234	-3.58155
262218_at	0.00844587	2.02678		245216_at	0.00603839	-3.70608
261443_at	0.0212646	2.02504		AFFX-Athal-GAPDH_5_s_at	0.0158984	-3.7165
265249_at	0.021243	2.02435		261785_at	0.00231643	-3.73018
253783_at	0.00984144	2.022		253889_at	0.0119908	-3.75761
258341_at	0.0235704	2.01931		253989_at	0.00940744	-3.93546
264818_at	0.0315148	2.01664		267511_at	0.0083228	-3.95951
262607_at	0.00721295	2.01483		252833_at	0.0114194	-4.15897
262077_at	0.0128555	2.01304		253577_at	0.00824426	-4.2106
251893_at	0.0406611	2.00995		265930_at	0.00977009	-4.25077
252940_at	0.0184132	2.00866		259736_at	0.0129089	-4.25203
253737_at	0.024014	2.00842		AFFX-Athal-Actin_5_r_at	0.00517739	-4.28126
250624_at	0.00996832	2.0084		264611_at	0.010198	-4.32681
248423_at	0.0253877	2.00537		246880_s_at	0.0195526	-4.47049
248308_at	0.0197846	2.00466		250935_at	0.044275	-4.54023
250580_at	0.00283513	2.00289		254616_at	0.0131863	-4.61379
257092_at	0.0336692	2.00098		260623_at	0.00618988	-4.63173
				262708_at	0.0083228	-4.68245
				246959_at	0.00137391	-5.01648
				245862_at	0.00844587	-5.76579
				250275_at	0.00473027	-5.87856
				245290_at	0.00343475	-6.28927
				AFFX-r2-At-Actin-5_s_at	0.0138786	-7.32282
				250939_at	0.00713183	-7.87333
				252441_at	0.00420702	-8.28845
				267516_at	0.00203827	-8.69694
				258217_at	0.000604184	-21.3601
