# Supplementary material for: The transporter GAT1 plays an important role in GABA-mediated carbon-nitrogen interactions in Arabidopsis
Source: Front Plant Sci. 2015 Sep 29;6:785. doi: 10.3389/fpls.2015.00785 (PMC4586413; doi:10.3389/fpls.2015.00785)
Supplement: Supplementary file 4 [file DataSheet2.XLSX]

## Sheet: Sheet2
Supplementary Material
The Transporter GAT1 Plays an Important Role in GABA-mediated Carbon-Nitrogen Interactions in Arabidopsis
Albert Batushansky1, Menny Kirma2, Nicole Grillich3, Phuong Anh Pham3, Doris Rentsch4, Gad Galili2, Alisdair R Fernie3, and Aaron Fait1*
1The Jacob Blaustein Institutes for Desert Research, Ben-Gurion University of the Negev, Midreshet Ben-Gurion, Israel, 2Department of Plant Science, Weizmann Institute of Science, Rehovot, Israel, 3Max-Planck Institute of Molecular Plant Physiology, Potsdam-Golm, Germany, 4Institute of Plant Sciences, University of Bern, Bern, Switzerland
*Correspondence: Prof. Aaron Fait, The Ben-Gurion University of the Negev, The French Associates Institute for Agriculture and Biotechnology of D,rylands, The Jacob Blaustein Institutes for Desert Research, Laboratory of Plant metabolism, Midreshet Ben-Gurion, 84990, Israel, E-mail: fait@bgu.ac.il
Supplementary Data 2. Functional annotation and DAVID enrichment clustering of the significantly altered genes in gat1 compared to ws.
Up-regulated		Down-regulated
Cluster 1	Enrichment Score: 7.2	Cluster 1	Enrichment Score: 5.13
	response to heat		external encapsulating structure
Cluster 2	Enrichment Score: 4.93		cell wall
	response to heat		plant-type cell wall loosening
	response to temperature stimulus		plant-type cell wall organization
	response to high light intensity		cell wall organization
	response to light intensity		plant-type cell wall modification
	response to oxidative stress		external encapsulating structure organization
	response to abiotic stimulus		plant-type cell wall modification during multidimensional cell growth
	response to reactive oxygen species		cell wall modification during multidimensional cell growth
	response to hydrogen peroxide		multidimensional cell growth
	response to inorganic substance		syncytium formation
	response to light stimulus		extracellular region
	response to radiation		cell wall modification
Cluster 3	Enrichment Score: 2.55		developmental growth
	purine nucleotide binding		cell growth
	adenyl nucleotide binding		extrinsic to membrane
	purine nucleoside binding		regulation of cell size
	nucleoside binding		regulation of cellular component size
	adenyl ribonucleotide binding		growth
	purine ribonucleotide binding		developmental growth involved in morphogenesis
	ribonucleotide binding		unidimensional cell growth
	ATP binding		cell morphogenesis
	nucleotide binding		cellular component morphogenesis
	protein amino acid phosphorylation	Cluster 2	Enrichment Score: 4.42
	protein kinase activity		water transporter activity
	phosphorylation		water channel activity
	phosphate metabolic process		substrate specific channel activity
	phosphorus metabolic process		passive transmembrane transporter activity
	protein serine/threonine kinase activity		channel activity
Cluster 4	Enrichment Score: 2.16	Cluster 3	Enrichment Score: 4.41
	calmodulin binding		plastid part
Cluster 5	Enrichment Score: 2.04		plastid
	sequence-specific DNA binding		chloroplast part
			chloroplast
			plastid envelope
			plastid stroma
			organelle envelope
			envelope
			chloroplast envelope
			chloroplast stroma
		Cluster 4	Enrichment Score: 4.29
			cell wall organization
			external encapsulating structure organization
			xyloglucan:xyloglucosyl transferase activity
			polysaccharide metabolic process
			glucan metabolic process
			cellular glucan metabolic process
			cellular polysaccharide metabolic process
			apoplast
		Cluster 5	Enrichment Score: 3.64
			response to reactive oxygen species
			response to hydrogen peroxide
			cellular response to reactive oxygen species
			cellular response to oxidative stress
			antioxidant activity
			hydrogen peroxide catabolic process
			cellular response to hydrogen peroxide
			oxygen and reactive oxygen species metabolic process
			hydrogen peroxide metabolic process
			response to oxidative stress
			peroxidase activity
			oxidoreductase activity, acting on peroxide as acceptor
			oxidation reduction
			response to inorganic substance
			cellular response to stress
			tetrapyrrole binding
			heme binding
			calcium ion binding
			electron carrier activity
			iron ion binding
		Cluster 6	Enrichment Score: 2.23
			fluid transport
			water transport
			response to water deprivation
			response to water
