# Supplementary material for: The transporter GAT1 plays an important role in GABA-mediated carbon-nitrogen interactions in Arabidopsis
Source: Front Plant Sci. 2015 Sep 29;6:785. doi: 10.3389/fpls.2015.00785 (PMC4586413; doi:10.3389/fpls.2015.00785)
Supplement: Supplementary file 5 [file DataSheet3.XLSX]

## Sheet: Sheet3
Supplementary Material
The Transporter GAT1 Plays an Important Role in GABA-mediated Carbon-Nitrogen Interactions in Arabidopsis
Albert Batushansky1, Menny Kirma2, Nicole Grillich3, Phuong Anh Pham3, Doris Rentsch4, Gad Galili2, Alisdair R Fernie3, and Aaron Fait1*
1The Jacob Blaustein Institutes for Desert Research, Ben-Gurion University of the Negev, Midreshet Ben-Gurion, Israel, 2Department of Plant Science, Weizmann Institute of Science, Rehovot, Israel, 3Max-Planck Institute of Molecular Plant Physiology, Potsdam-Golm, Germany, 4Institute of Plant Sciences, University of Bern, Bern, Switzerland
*Correspondence: Prof. Aaron Fait, The Ben-Gurion University of the Negev, The French Associates Institute for Agriculture and Biotechnology of D,rylands, The Jacob Blaustein Institutes for Desert Research, Laboratory of Plant metabolism, Midreshet Ben-Gurion, 84990, Israel, E-mail: fait@bgu.ac.il
Supplementary Data 3. DAVID functional annotation of genes that level up-regulalated significantly in presense of 1mM of exogenous GABA in gat1 samples under low C condition compared to GABA untreated samples under low C
Gene ID	Gene Annotation
262412_at	14-3-3-like protein GF14 omicron	Related Genes	Arabidopsis thaliana
	amino acid binding, enzyme binding, protein domain specific binding, carboxylic acid binding, amine binding, protein phosphorylated amino acid binding, ATPase binding, phosphoprotein binding,
260498_at	AP2-like ethylene-responsive transcription factor At2g41710	Related Genes	Arabidopsis thaliana
	two-component signal transduction system (phosphorelay), transcription, regulation of transcription, DNA-dependent, intracellular signaling cascade, response to endogenous stimulus, response to ethylene stimulus, response to hormone stimulus, hormone-mediated signaling, ethylene mediated signaling pathway, response to organic substance, cellular response to hormone stimulus, regulation of transcr…
	DNA binding, transcription factor activity, transcription regulator activity,
265042_at	AT1G04040	Related Genes	Arabidopsis thaliana
	cell wall, vacuole, plasma membrane, plant-type cell wall, external encapsulating structure,
	acid phosphatase activity, phosphatase activity,
256121_at	AT1G18160	Related Genes	Arabidopsis thaliana
	protein amino acid phosphorylation, phosphorus metabolic process, phosphate metabolic process, phosphorylation,
	plasma membrane,
	nucleotide binding, nucleoside binding, purine nucleoside binding, protein kinase activity, protein serine/threonine kinase activity, protein serine/threonine/tyrosine kinase activity, protein tyrosine kinase activity, ATP binding, purine nucleotide binding, adenyl nucleotide binding, ribonucleotide binding, purine ribonucleotide binding, adenyl ribonucleotide binding,
245787_at	AT1G32130	Related Genes	Arabidopsis thaliana
260293_at	AT1G63670	Related Genes	Arabidopsis thaliana
260339_at	AT1G69220	Related Genes	Arabidopsis thaliana
	protein amino acid phosphorylation, phosphorus metabolic process, phosphate metabolic process, phosphorylation,
	chromosome, centromeric region, chromosome, mitochondrion, non-membrane-bounded organelle, intracellular non-membrane-bounded organelle, chromosomal part,
	nucleotide binding, nucleoside binding, purine nucleoside binding, protein kinase activity, protein serine/threonine kinase activity, ATP binding, purine nucleotide binding, adenyl nucleotide binding, ribonucleotide binding, purine ribonucleotide binding, adenyl ribonucleotide binding,
259883_at	AT1G76400	Related Genes	Arabidopsis thaliana
	protein amino acid glycosylation, glycoprotein metabolic process, glycoprotein biosynthetic process, biopolymer glycosylation, glycosylation,
	endoplasmic reticulum, integral to membrane, intrinsic to membrane,
	oligosaccharyl transferase activity, dolichyl-diphosphooligosaccharide-protein glycotransferase activity,
264094_at	AT1G79200	Related Genes	Arabidopsis thaliana
259861_at	AT1G80620	Related Genes	Arabidopsis thaliana
	translation,
	ribosome, chloroplast, plastid, small ribosomal subunit, ribonucleoprotein complex, ribosomal subunit, non-membrane-bounded organelle, intracellular non-membrane-bounded organelle,
	structural constituent of ribosome, structural molecule activity,
261909_at	AT1G80680	Related Genes	Arabidopsis thaliana
	activation of innate immune response, activation of immune response, positive regulation of immune system process, RNA localization, RNA export from nucleus, mRNA export from nucleus, nucleocytoplasmic transport, intracellular signaling cascade, response to endogenous stimulus, response to hormone stimulus, response to auxin stimulus, defense response signaling pathway, resistance gene-dependent,…
	nuclear envelope, nuclear pore, endomembrane system, integral to membrane, organelle membrane, intrinsic to membrane, nuclear membrane, organelle envelope, envelope, pore complex,
	channel activity, porin activity, passive transmembrane transporter activity, wide pore channel activity,
265538_at	AT2G15860	Related Genes	Arabidopsis thaliana
266673_at	AT2G29630	Related Genes	Arabidopsis thaliana
	vitamin metabolic process, water-soluble vitamin metabolic process, thiamin metabolic process, sulfur metabolic process, response to nutrient, vitamin biosynthetic process, thiamin biosynthetic process, response to extracellular stimulus, response to vitamin B1, heterocycle biosynthetic process, aromatic compound biosynthetic process, response to nutrient levels, response to vitamin, water-solubl…
	chloroplast, plastid stroma, plastid, chloroplast stroma, chloroplast part, plastid part,
	ADP-sugar diphosphatase activity, iron-sulfur cluster binding, metal cluster binding, ADP-ribose pyrophosphohydrolase activity,
266185_at	AT2G38950	Related Genes	Arabidopsis thaliana
	regulation of transcription,
	DNA binding, transcription factor activity, transcription regulator activity,
263835_at	AT2G40290	Related Genes	Arabidopsis thaliana
	translation,
	eukaryotic translation initiation factor 2 complex,
	RNA binding, translation initiation factor activity, translation factor activity, nucleic acid binding,
266924_at	AT2G45730	Related Genes	Arabidopsis thaliana
	translation, translational initiation, regulation of translation, regulation of translational initiation, posttranscriptional regulation of gene expression, regulation of cellular protein metabolic process,
	translation initiation factor activity, translation factor activity, nucleic acid binding,
257932_at	AT3G17040	Related Genes	Arabidopsis thaliana
	RNA processing, regulation of translation, plastid organization, posttranscriptional regulation of gene expression, regulation of cellular protein metabolic process,
	plasma membrane, chloroplast, plastid envelope, plastid, chloroplast envelope, organelle envelope, envelope, chloroplast part, plastid part,
252743_at	AT3G43300	Related Genes	Arabidopsis thaliana
	defense response, response to bacterium, vesicle-mediated transport, growth, defense response to bacterium,
	endosome, early endosome, Golgi apparatus, trans-Golgi network, Golgi apparatus part,
	guanyl-nucleotide exchange factor activity, GTPase regulator activity, nucleoside-triphosphatase regulator activity,
252150_at	AT3G51310	Related Genes	Arabidopsis thaliana
	intracellular protein transport, vacuolar transport, lysosomal transport, protein localization, endosome to lysosome transport, protein transport, vesicle-mediated transport, endosome transport, cellular protein localization, retrograde transport, endosome to Golgi, establishment of protein localization, intracellular transport, cellular macromolecule localization,
	cell fraction, membrane fraction, insoluble fraction, endosome, late endosome, multivesicular body, microsome, endomembrane system, retromer complex, vesicular fraction,
252031_at	AT3G52140	Related Genes	Arabidopsis thaliana
	plasma membrane, chloroplast, plastid,
251729_at	AT3G56310	Related Genes	Arabidopsis thaliana
	vacuole,
	alpha-galactosidase activity, galactosidase activity,
251628_at	AT3G57290	Related Genes	Arabidopsis thaliana
	reproductive developmental process, transcription, transcription, DNA-dependent, transcription initiation, translation, protein complex assembly, response to osmotic stress, response to radiation, response to light stimulus, response to abiotic stimulus, response to red or far red light, photomorphogenesis, response to salt stress, post-embryonic development, flower development, RNA biosynthetic …
	eukaryotic translation initiation factor 3 complex, plasma membrane, signalosome,
	translation initiation factor activity, translation factor activity, nucleic acid binding,
251269_at	AT3G62360	Related Genes	Arabidopsis thaliana
	cell wall, endoplasmic reticulum, plasma membrane, plant-type cell wall, external encapsulating structure,
	carbohydrate binding,
255496_at	AT4G02640	Related Genes	Arabidopsis thaliana
	response to oomycetes, response to molecule of oomycetes origin, regulation of transcription, DNA-dependent, defense response, immune response, cell death, plant-type hypersensitive response, programmed cell death, death, cellular response to stress, host programmed cell death induced by symbiont, innate immune response, regulation of transcription, regulation of RNA metabolic process,
	DNA binding, transcription factor activity, transcription regulator activity, sequence-specific DNA binding, protein heterodimerization activity, protein dimerization activity,
254232_at	AT4G23600	Related Genes	Arabidopsis thaliana
	response to osmotic stress, hyperosmotic response, response to wounding, response to abiotic stimulus, response to toxin, response to salt stress, response to endogenous stimulus, response to hormone stimulus, response to abscisic acid stimulus, response to jasmonic acid stimulus, response to organic substance, response to microbial phytotoxin, hyperosmotic salinity response,
	extracellular region, vacuole, apoplast,
	cystathionine beta-lyase activity, L-tyrosine:2-oxoglutarate aminotransferase activity, transaminase activity, transferase activity, transferring nitrogenous groups, carbon-sulfur lyase activity, 1-aminocyclopropane-1-carboxylate synthase activity, vitamin binding, pyridoxal phosphate binding, cofactor binding, vitamin B6 binding, L-tyrosine aminotransferase activity,
253739_at	AT4G28760	Related Genes	Arabidopsis thaliana
253161_at	AT4G35770	Related Genes	Arabidopsis thaliana
	response to oxidative stress, aging, response to wounding, response to endogenous stimulus, response to jasmonic acid stimulus, response to organic substance,
	chloroplast, plastid,
250500_at	AT5G09530	Related Genes	Arabidopsis thaliana
	endomembrane system,
250112_at	AT5G16300	Related Genes	Arabidopsis thaliana
246421_at	AT5G16880	Related Genes	Arabidopsis thaliana
	intracellular protein transport, intra-Golgi vesicle-mediated transport, protein localization, protein transport, vesicle-mediated transport, cellular protein localization, establishment of protein localization, intracellular transport, Golgi vesicle transport, cellular macromolecule localization,
	Golgi apparatus, Golgi stack, plasma membrane, Golgi apparatus part,
	protein transporter activity,
246775_at	AT5G27540	Related Genes	Arabidopsis thaliana
	cell morphogenesis, cell morphogenesis involved in differentiation, reproductive developmental process, mitochondrion organization, intracellular signaling cascade, small GTPase mediated signal transduction, regulation of cell size, post-embryonic development, embryonic development ending in seed dormancy, unidimensional cell growth, pollination, pollen tube growth, cell tip growth, fruit develop…
	mitochondrion,
	nucleotide binding, GTP binding, purine nucleotide binding, guanyl nucleotide binding, ribonucleotide binding, purine ribonucleotide binding, guanyl ribonucleotide binding,
249487_at	AT5G39040	Related Genes	Arabidopsis thaliana
	plant-type vacuole, vacuole, vacuolar membrane, plasma membrane, integral to membrane, organelle membrane, intrinsic to membrane, vacuolar part,
	nucleotide binding, nucleoside binding, purine nucleoside binding, ATP binding, primary active transmembrane transporter activity, P-P-bond-hydrolysis-driven transmembrane transporter activity, hydrolase activity, acting on acid anhydrides, catalyzing transmembrane movement of substances, ATPase activity, purine nucleotide binding, adenyl nucleotide binding, ribonucleotide binding, purine ribonuc…
248942_at	AT5G45480	Related Genes	Arabidopsis thaliana
	plasma membrane,
248427_at	AT5G51750	Related Genes	Arabidopsis thaliana
	proteolysis, negative regulation of catalytic activity, negative regulation of molecular function,
	extracellular region, apoplast,
	endopeptidase activity, serine-type endopeptidase activity, peptidase activity, serine-type peptidase activity, serine hydrolase activity, identical protein binding, peptidase activity, acting on L-amino acid peptides,
248005_at	AT5G56240	Related Genes	Arabidopsis thaliana
247013_at	AT5G67480	Related Genes	Arabidopsis thaliana
	regulation of transcription, DNA-dependent, response to endogenous stimulus, response to hormone stimulus, response to auxin stimulus, response to gibberellin stimulus, response to organic substance, regulation of transcription, regulation of RNA metabolic process,
	plasma membrane,
	transcription cofactor activity, histone acetyltransferase activity, lysine N-acetyltransferase activity, N-acetyltransferase activity, transcription factor binding, zinc ion binding, acetyltransferase activity, N-acyltransferase activity, transcription regulator activity, ion binding, cation binding, metal ion binding, transition metal ion binding,
252468_at	Alpha-glucan phosphorylase, H isozyme	Related Genes	Arabidopsis thaliana
	response to water deprivation, response to water, response to abiotic stimulus, response to inorganic substance, response to metal ion, response to cadmium ion,
	cytosol, chloroplast, plastid,
	phosphorylase activity, vitamin binding, pyridoxal phosphate binding, cofactor binding, vitamin B6 binding,
262784_at	Alpha-glucan water dikinase 1, chloroplastic	Related Genes	Arabidopsis thaliana
	polysaccharide catabolic process, polysaccharide metabolic process, starch metabolic process, starch catabolic process, cellular glucan metabolic process, phosphorus metabolic process, phosphate metabolic process, macromolecule catabolic process, glucan catabolic process, response to temperature stimulus, response to cold, response to symbiont, response to symbiotic fungus, response to fungus, re…
	mitochondrion, chloroplast, plastid envelope, plastid stroma, plastid, chloroplast stroma, chloroplast envelope, organelle envelope, envelope, chloroplast part, plastid part,
	nucleotide binding, magnesium ion binding, nucleoside binding, purine nucleoside binding, ATP binding, phosphotransferase activity, paired acceptors, purine nucleotide binding, adenyl nucleotide binding, ribonucleotide binding, purine ribonucleotide binding, adenyl ribonucleotide binding, ion binding, cation binding, metal ion binding, alpha-glucan, water dikinase activity,
253481_at	Aspartate aminotransferase; Aspartate aminotransferase, chloroplastic	Related Genes	Arabidopsis thaliana
	response to temperature stimulus, response to cold, response to abiotic stimulus, response to inorganic substance, response to metal ion, response to cadmium ion,
	extracellular region, chloroplast, plastid envelope, plastid stroma, plastid, chloroplast stroma, chloroplast envelope, stromule, organelle envelope, envelope, chloroplast part, plastid part, apoplast,
	L-aspartate:2-oxoglutarate aminotransferase activity, transaminase activity, transferase activity, transferring nitrogenous groups, vitamin binding, pyridoxal phosphate binding, cofactor binding, vitamin B6 binding,
263696_at	Bifunctional aspartokinase/homoserine dehydrogenase 1, chloroplastic	Related Genes	Arabidopsis thaliana
	sulfur amino acid metabolic process, sulfur amino acid biosynthetic process, methionine metabolic process, sulfur metabolic process, cellular amino acid biosynthetic process, aspartate family amino acid metabolic process, aspartate family amino acid biosynthetic process, methionine biosynthetic process, amine biosynthetic process, organic acid biosynthetic process, nitrogen compound biosynthetic …
	chloroplast, plastid stroma, plastid, chloroplast stroma, chloroplast part, plastid part,
	nucleotide binding, nucleoside binding, purine nucleoside binding, aspartate kinase activity, homoserine dehydrogenase activity, ATP binding, amino acid binding, phosphotransferase activity, carboxyl group as acceptor, purine nucleotide binding, amino acid kinase activity, adenyl nucleotide binding, carboxylic acid binding, ribonucleotide binding, purine ribonucleotide binding, adenyl ribonucleot…
258350_at	CBL-interacting serine/threonine-protein kinase 1	Related Genes	Arabidopsis thaliana
	protein amino acid phosphorylation, phosphorus metabolic process, phosphate metabolic process, response to osmotic stress, response to abiotic stimulus, response to salt stress, response to endogenous stimulus, response to hormone stimulus, response to abscisic acid stimulus, response to organic substance, phosphorylation,
	plasma membrane,
	nucleotide binding, nucleoside binding, purine nucleoside binding, protein kinase activity, protein serine/threonine kinase activity, ATP binding, purine nucleotide binding, adenyl nucleotide binding, ribonucleotide binding, purine ribonucleotide binding, adenyl ribonucleotide binding,
245117_at	Calcium-transporting ATPase 4, plasma membrane-type	Related Genes	Arabidopsis thaliana
	purine nucleotide metabolic process, purine nucleotide biosynthetic process, one-carbon metabolic process, ATP biosynthetic process, ion transport, cation transport, calcium ion transport, response to osmotic stress, nucleoside triphosphate metabolic process, nucleoside triphosphate biosynthetic process, purine nucleoside triphosphate metabolic process, purine nucleoside triphosphate biosynthetic…
	plant-type vacuole, vacuole, vacuolar membrane, plasma membrane, chloroplast, chloroplast thylakoid, chloroplast thylakoid membrane, plastid, thylakoid, integral to membrane, organelle membrane, intrinsic to membrane, plastid thylakoid, organelle subcompartment, photosynthetic membrane, thylakoid membrane, chloroplast part, plastid part, thylakoid part, vacuolar part, plastid thylakoid membrane,
	nucleotide binding, magnesium ion binding, nucleoside binding, purine nucleoside binding, carbonate dehydratase activity, calcium-transporting ATPase activity, calcium ion binding, calmodulin binding, ATP binding, zinc ion binding, di-, tri-valent inorganic cation transmembrane transporter activity, calcium ion transmembrane transporter activity, primary active transmembrane transporter activity,…
256491_at	Carbon catabolite repressor protein 4 homolog 4	Related Genes	Arabidopsis thaliana
	transcription, regulation of transcription,
	3'-5'-exoribonuclease activity, magnesium ion binding, RNA binding, nuclease activity, exonuclease activity, exoribonuclease activity, poly(A)-specific ribonuclease activity, ribonuclease activity, 3'-5' exonuclease activity, exonuclease activity, active with either ribo- or deoxyribonucleic acids and producing 5'-phosphomonoesters, exoribonuclease activity, producing 5'-phosphomonoesters, ion bi…
255441_at	Cullin-1	Related Genes	Arabidopsis thaliana
	two-component signal transduction system (phosphorelay), reproductive developmental process, protein complex assembly, proteolysis, ubiquitin-dependent protein catabolic process, cell cycle, intracellular signaling cascade, macromolecule catabolic process, response to endogenous stimulus, response to ethylene stimulus, response to hormone stimulus, response to auxin stimulus, auxin mediated signa…
	ubiquitin ligase complex, nuclear chromosome, condensed chromosome, condensed nuclear chromosome, chromosome, spindle, cytoskeleton, phragmoplast, microtubule cytoskeleton, cullin-RING ubiquitin ligase complex, non-membrane-bounded organelle, intracellular non-membrane-bounded organelle, cytoskeletal part,
	enzyme binding, ubiquitin protein ligase binding,
256797_at	DEAD-box ATP-dependent RNA helicase 51	Related Genes	Arabidopsis thaliana
	nucleolus, membrane-enclosed lumen, nuclear lumen, non-membrane-bounded organelle, intracellular non-membrane-bounded organelle, organelle lumen, intracellular organelle lumen,
	nucleotide binding, nucleoside binding, purine nucleoside binding, RNA binding, helicase activity, ATP binding, ATP-dependent helicase activity, ATPase activity, purine nucleotide binding, adenyl nucleotide binding, ribonucleotide binding, purine ribonucleotide binding, adenyl ribonucleotide binding, ATPase activity, coupled, purine NTP-dependent helicase activity,
245291_at	Dihydrolipoyl dehydrogenase	Related Genes	Arabidopsis thaliana
	cellular homeostasis, homeostatic process, cell redox homeostasis, oxidation reduction,
	chloroplast, plastid envelope, plastid, chloroplast envelope, organelle envelope, envelope, chloroplast part, plastid part,
	nucleotide binding, nucleoside binding, purine nucleoside binding, dihydrolipoyl dehydrogenase activity, electron carrier activity, oxidoreductase activity, acting on NADH or NADPH, oxidoreductase activity, acting on sulfur group of donors, oxidoreductase activity, acting on sulfur group of donors, NAD or NADP as acceptor, purine nucleotide binding, adenyl nucleotide binding, cofactor binding, FA…
256329_at	Exocyst complex component 2	Related Genes	Arabidopsis thaliana
	cell morphogenesis, cell morphogenesis involved in differentiation, reproductive developmental process, exocytosis, protein localization, regulation of cell size, unidimensional cell growth, pollen germination, pollination, pollen tube growth, cell tip growth, protein transport, cell growth, vesicle-mediated transport, regulation of cellular component size, secretion by cell, cellular component m…
	cytosol, plasma membrane,
264100_at	Lupeol synthase 1	Related Genes	Arabidopsis thaliana
	isoprenoid metabolic process, terpenoid metabolic process, triterpenoid metabolic process, isoprenoid biosynthetic process, lipid biosynthetic process, triterpenoid biosynthetic process, terpenoid biosynthetic process, pentacyclic triterpenoid metabolic process, pentacyclic triterpenoid biosynthetic process, secondary metabolic process,
	intramolecular transferase activity, oxidosqualene cyclase activity, lupeol synthase activity, beta-amyrin synthase activity,
262614_at	Pattern formation protein EMB30	Related Genes	Arabidopsis thaliana
	embryonic axis specification, cell morphogenesis, cytokinesis, cytokinesis by cell plate formation, establishment of planar polarity, morphogenesis of a polarized epithelium, morphogenesis of an epithelium, reproductive developmental process, cell wall organization, cell cycle, cell adhesion, establishment of tissue polarity, pattern specification process, ectoderm development, regulation of cell…
	small GTPase regulator activity, guanyl-nucleotide exchange factor activity, ARF guanyl-nucleotide exchange factor activity, GTP:GDP antiporter activity, antiporter activity, solute:solute antiporter activity, GTPase regulator activity, identical protein binding, protein homodimerization activity, protein dimerization activity, nucleoside-triphosphatase regulator activity,
258804_at	Pentatricopeptide repeat-containing protein At3g04760, chloroplastic	Related Genes	Arabidopsis thaliana
	chloroplast, plastid,
246829_at	Phosphoglucan, water dikinase, chloroplastic	Related Genes	Arabidopsis thaliana
	polysaccharide catabolic process, polysaccharide metabolic process, starch metabolic process, starch catabolic process, cellular glucan metabolic process, protein amino acid phosphorylation, phosphorus metabolic process, phosphate metabolic process, macromolecule catabolic process, glucan catabolic process, carbohydrate catabolic process, phosphorylation, glucan metabolic process, cellular polysa…
	chloroplast, plastid stroma, plastid, chloroplast stroma, chloroplast part, plastid part,
	nucleotide binding, magnesium ion binding, nucleoside binding, purine nucleoside binding, ATP binding, phosphotransferase activity, paired acceptors, purine nucleotide binding, carbohydrate kinase activity, carbohydrate binding, adenyl nucleotide binding, ribonucleotide binding, purine ribonucleotide binding, adenyl ribonucleotide binding, ion binding, cation binding, metal ion binding, phosphogl…
255720_at	Phosphoribulokinase, chloroplastic	Related Genes	Arabidopsis thaliana
	defense response, response to temperature stimulus, response to cold, response to bacterium, response to abiotic stimulus, carbon utilization by fixation of carbon dioxide, photosynthesis, carbohydrate biosynthetic process, reductive pentose-phosphate cycle, photosynthesis, dark reaction, defense response to bacterium,
	extracellular region, chloroplast, plastid envelope, plastid stroma, chloroplast thylakoid, chloroplast thylakoid membrane, plastid, chloroplast stroma, thylakoid, chloroplast envelope, stromule, organelle membrane, organelle envelope, envelope, plastid thylakoid, organelle subcompartment, photosynthetic membrane, thylakoid membrane, chloroplast part, plastid part, thylakoid part, apoplast, plast…
	nucleotide binding, nucleoside binding, purine nucleoside binding, ATP binding, phosphoribulokinase activity, purine nucleotide binding, adenyl nucleotide binding, ribonucleotide binding, purine ribonucleotide binding, adenyl ribonucleotide binding,
266687_at	Probable protein arginine N-methyltransferase 1.2	Related Genes	Arabidopsis thaliana
	N-methyltransferase activity, protein methyltransferase activity, arginine N-methyltransferase activity, protein-arginine N-methyltransferase activity,
264213_at	Protein PHLOEM PROTEIN 2-LIKE A5	Related Genes	Arabidopsis thaliana
	defense response, immune response, innate immune response,
	chloroplast, plastid, intrinsic to membrane,
	carbohydrate binding,
247338_at	Pyruvate kinase	Related Genes	Arabidopsis thaliana
	monosaccharide metabolic process, glucose metabolic process, glucose catabolic process, generation of precursor metabolites and energy, glycolysis, response to inorganic substance, response to metal ion, carbohydrate catabolic process, hexose metabolic process, hexose catabolic process, cellular carbohydrate catabolic process, alcohol catabolic process, monosaccharide catabolic process, response …
	plasma membrane,
	magnesium ion binding, pyruvate kinase activity, potassium ion binding, alkali metal ion binding, ion binding, cation binding, metal ion binding,
262484_at	SWI/SNF complex subunit SWI3C	Related Genes	Arabidopsis thaliana
	chromatin organization, chromatin remodeling, transcription, chromatin modification, regulation of transcription, chromosome organization,
	SWI/SNF complex, chromatin remodeling complex, SWI/SNF-type complex,
	DNA binding,
252606_at	Serine carboxypeptidase-like 48	Related Genes	Arabidopsis thaliana
	proteolysis,
	extracellular region, endomembrane system,
	carboxypeptidase activity, serine-type carboxypeptidase activity, peptidase activity, serine-type peptidase activity, exopeptidase activity, serine hydrolase activity, serine-type exopeptidase activity, peptidase activity, acting on L-amino acid peptides,
257990_at	Transcription factor bHLH121	Related Genes	Arabidopsis thaliana
	transcription, regulation of transcription,
	DNA binding, transcription factor activity, transcription regulator activity,
253752_at	UPF0737 protein At4g28910	Related Genes	Arabidopsis thaliana
265274_at	Zinc finger CCCH domain-containing protein 24	Related Genes	Arabidopsis thaliana
	RNA processing,
	DNA binding, RNA methyltransferase activity, zinc ion binding, ion binding, cation binding, metal ion binding, transition metal ion binding,
246523_at	Zinc finger protein CONSTANS-LIKE 1	Related Genes	Arabidopsis thaliana
	transcription, circadian rhythm, regulation of flower development, regulation of transcription, rhythmic process, regulation of post-embryonic development,
	DNA binding, transcription factor activity, zinc ion binding, transcription regulator activity, identical protein binding, ion binding, cation binding, metal ion binding, transition metal ion binding,
