# Supplementary material for: The transporter GAT1 plays an important role in GABA-mediated carbon-nitrogen interactions in Arabidopsis
Source: Front Plant Sci. 2015 Sep 29;6:785. doi: 10.3389/fpls.2015.00785 (PMC4586413; doi:10.3389/fpls.2015.00785)
Supplement: Supplementary file 6 [file DataSheet4.XLSX]

## Sheet: Sheet4
Supplementary Material
The Transporter GAT1 Plays an Important Role in GABA-mediated Carbon-Nitrogen Interactions in Arabidopsis
Albert Batushansky1, Menny Kirma2, Nicole Grillich3, Phuong Anh Pham3, Doris Rentsch4, Gad Galili2, Alisdair R Fernie3, and Aaron Fait1*
1The Jacob Blaustein Institutes for Desert Research, Ben-Gurion University of the Negev, Midreshet Ben-Gurion, Israel, 2Department of Plant Science, Weizmann Institute of Science, Rehovot, Israel, 3Max-Planck Institute of Molecular Plant Physiology, Potsdam-Golm, Germany, 4Institute of Plant Sciences, University of Bern, Bern, Switzerland
*Correspondence: Prof. Aaron Fait, The Ben-Gurion University of the Negev, The French Associates Institute for Agriculture and Biotechnology of D,rylands, The Jacob Blaustein Institutes for Desert Research, Laboratory of Plant metabolism, Midreshet Ben-Gurion, 84990, Israel, E-mail: fait@bgu.ac.il
Supplementary Data 4.DAVID functional annotation of genes that level down-regulalated significantly in presense of 1mM of exogenous GABA in gat1 samples under low C condition compared to GABA untreated samples under low C
Gene ID	Gene Annotation
264836_at	AT1G03610	Related Genes	Arabidopsis thaliana
264655_at	AT1G09070	Related Genes	Arabidopsis thaliana
	protein targeting, protein targeting to vacuole, intracellular protein transport, vacuolar transport, protein localization, protein transport, cellular protein localization, establishment of protein localization, intracellular transport, cellular macromolecule localization,
	storage vacuole, plant-type vacuole, protein storage vacuole, vacuole, endoplasmic reticulum,
255900_at	AT1G17830	Related Genes	Arabidopsis thaliana
262801_at	AT1G21010	Related Genes	Arabidopsis thaliana
255733_at	AT1G25400	Related Genes	Arabidopsis thaliana
261265_at	AT1G26800	Related Genes	Arabidopsis thaliana
	zinc ion binding, ion binding, cation binding, metal ion binding, transition metal ion binding,
257506_at	AT1G29440	Related Genes	Arabidopsis thaliana
	response to endogenous stimulus, response to hormone stimulus, response to auxin stimulus, response to organic substance,
259784_at	AT1G29450	Related Genes	Arabidopsis thaliana
	response to endogenous stimulus, response to hormone stimulus, response to auxin stimulus, response to organic substance,
259773_at	AT1G29500	Related Genes	Arabidopsis thaliana
	response to endogenous stimulus, response to hormone stimulus, response to auxin stimulus, response to organic substance,
	nucleolus, membrane-enclosed lumen, nuclear lumen, non-membrane-bounded organelle, intracellular non-membrane-bounded organelle, organelle lumen, intracellular organelle lumen,
259783_at	AT1G29510	Related Genes	Arabidopsis thaliana
	response to endogenous stimulus, response to hormone stimulus, response to auxin stimulus, response to organic substance,
245757_at	AT1G35140	Related Genes	Arabidopsis thaliana
	cell wall, plant-type cell wall, external encapsulating structure,
261367_at	AT1G53080	Related Genes	Arabidopsis thaliana
	cell wall, plant-type cell wall, external encapsulating structure,
	sugar binding, carbohydrate binding,
264636_at	AT1G65490	Related Genes	Arabidopsis thaliana
	endomembrane system,
255880_at	AT1G67060	Related Genes	Arabidopsis thaliana
	plasma membrane,
259979_at	AT1G76600	Related Genes	Arabidopsis thaliana
	nucleolus, membrane-enclosed lumen, nuclear lumen, non-membrane-bounded organelle, intracellular non-membrane-bounded organelle, organelle lumen, intracellular organelle lumen,
259705_at	AT1G77450	Related Genes	Arabidopsis thaliana
	regulation of transcription,
	DNA binding, transcription factor activity, transcription regulator activity,
265387_at	AT2G20670	Related Genes	Arabidopsis thaliana
	chloroplast, plastid,
264021_at	AT2G21200	Related Genes	Arabidopsis thaliana
	response to endogenous stimulus, response to hormone stimulus, response to auxin stimulus, response to organic substance,
266259_at	AT2G27830	Related Genes	Arabidopsis thaliana
265547_at	AT2G28305	Related Genes	Arabidopsis thaliana
265276_at	AT2G28400	Related Genes	Arabidopsis thaliana
266908_at	AT2G34650	Related Genes	Arabidopsis thaliana
	cell morphogenesis, reproductive developmental process, protein amino acid phosphorylation, phosphorus metabolic process, phosphate metabolic process, intracellular signaling cascade, ectoderm development, regulation of cell size, epidermis development, tropism, response to abiotic stimulus, response to gravity, gravitropism, response to endogenous stimulus, response to hormone stimulus, response…
	cell surface,
	nucleotide binding, nucleoside binding, purine nucleoside binding, protein kinase activity, protein serine/threonine kinase activity, ATP binding, purine nucleotide binding, adenyl nucleotide binding, ribonucleotide binding, purine ribonucleotide binding, adenyl ribonucleotide binding, identical protein binding,
263931_at	AT2G36220	Related Genes	Arabidopsis thaliana
267069_at	AT2G41010	Related Genes	Arabidopsis thaliana
	response to osmotic stress, response to water deprivation, response to water, response to abiotic stimulus, response to salt stress, regulation of salicylic acid metabolic process, regulation of cellular ketone metabolic process,
	calmodulin binding,
266712_at	AT2G46750	Related Genes	Arabidopsis thaliana
	nucleotide binding, nucleoside binding, purine nucleoside binding, D-arabinono-1,4-lactone oxidase activity, oxidoreductase activity, acting on the CH-OH group of donors, oxygen as acceptor, purine nucleotide binding, adenyl nucleotide binding, cofactor binding, FAD binding, coenzyme binding,
258792_at	AT3G04640	Related Genes	Arabidopsis thaliana
	intrinsic to membrane, anchored to membrane,
259015_at	AT3G07350	Related Genes	Arabidopsis thaliana
258394_at	AT3G15530	Related Genes	Arabidopsis thaliana
258225_at	AT3G15630	Related Genes	Arabidopsis thaliana
	chloroplast, plastid,
248164_at	AT3G16420; AT5G54490	Related Genes	Arabidopsis thaliana
	protein folding, response to endogenous stimulus, response to hormone stimulus, response to auxin stimulus, response to organic substance,
	cytosol,
	copper ion binding, calcium ion binding, sugar binding, carbohydrate binding, ion binding, cation binding, metal ion binding, transition metal ion binding,
257975_at	AT3G20830	Related Genes	Arabidopsis thaliana
	protein amino acid phosphorylation, phosphorus metabolic process, phosphate metabolic process, phosphorylation,
	chloroplast, plastid,
	nucleotide binding, nucleoside binding, purine nucleoside binding, protein kinase activity, protein serine/threonine kinase activity, ATP binding, purine nucleotide binding, adenyl nucleotide binding, ribonucleotide binding, purine ribonucleotide binding, adenyl ribonucleotide binding,
256621_at	AT3G24450	Related Genes	Arabidopsis thaliana
	transition metal ion transport, ion transport, cation transport, copper ion transport, metal ion transport,
	endomembrane system,
	copper ion binding, ion binding, cation binding, metal ion binding, transition metal ion binding,
258253_at	AT3G26760	Related Genes	Arabidopsis thaliana
	oxidation reduction,
258239_at	AT3G27690	Related Genes	Arabidopsis thaliana
	generation of precursor metabolites and energy, response to radiation, response to light stimulus, response to abiotic stimulus, response to blue light, response to red or far red light, photosynthesis, light harvesting, response to red light, response to far red light, photosynthesis, photosynthesis, light reaction,
	chloroplast, plastid envelope, chloroplast thylakoid, chloroplast thylakoid membrane, plastid, thylakoid, chloroplast envelope, light-harvesting complex, organelle membrane, organelle envelope, envelope, plastid thylakoid, organelle subcompartment, photosynthetic membrane, thylakoid membrane, chloroplast part, plastid part, thylakoid part, plastid thylakoid membrane,
	chlorophyll binding, tetrapyrrole binding,
256633_at	AT3G28340	Related Genes	Arabidopsis thaliana
	carbohydrate biosynthetic process,
	endomembrane system,
	polygalacturonate 4-alpha-galacturonosyltransferase activity,
252421_at	AT3G47540	Related Genes	Arabidopsis thaliana
	polysaccharide catabolic process, polysaccharide metabolic process, aminoglycan metabolic process, aminoglycan catabolic process, chitin metabolic process, chitin catabolic process, macromolecule catabolic process, carbohydrate catabolic process, cell wall macromolecule catabolic process, cell wall macromolecule metabolic process,
	endomembrane system,
	chitinase activity,
252204_at	AT3G50340	Related Genes	Arabidopsis thaliana
251774_at	AT3G55840	Related Genes	Arabidopsis thaliana
255381_at	AT4G03510	Related Genes	Arabidopsis thaliana
	proteolysis, ubiquitin-dependent protein catabolic process, intracellular protein transport, protein localization, macromolecule catabolic process, protein transport, modification-dependent protein catabolic process, protein catabolic process, protein exit from endoplasmic reticulum, secretion by cell, cellular protein localization, modification-dependent macromolecule catabolic process, cellular…
	endoplasmic reticulum,
	ubiquitin-protein ligase activity, zinc ion binding, ligase activity, forming carbon-nitrogen bonds, acid-amino acid ligase activity, small conjugating protein ligase activity, ion binding, cation binding, metal ion binding, transition metal ion binding,
254120_at	AT4G24570	Related Genes	Arabidopsis thaliana
	mitochondrial transport, intracellular transport,
	mitochondrion, mitochondrial envelope, mitochondrial inner membrane, integral to membrane, organelle inner membrane, organelle membrane, intrinsic to membrane, mitochondrial membrane, organelle envelope, envelope, mitochondrial part,
	dicarboxylic acid transmembrane transporter activity,
253737_at	AT4G28703	Related Genes	Arabidopsis thaliana
253753_at	AT4G29030	Related Genes	Arabidopsis thaliana
	endomembrane system,
253454_at	AT4G31875	Related Genes	Arabidopsis thaliana
252970_at	AT4G38850	Related Genes	Arabidopsis thaliana
	response to endogenous stimulus, response to hormone stimulus, response to auxin stimulus, response to organic substance,
250858_at	AT5G04760	Related Genes	Arabidopsis thaliana
	regulation of transcription,
	DNA binding, transcription factor activity, transcription regulator activity,
246018_at	AT5G10695	Related Genes	Arabidopsis thaliana
250327_at	AT5G12050	Related Genes	Arabidopsis thaliana
246584_at	AT5G14730	Related Genes	Arabidopsis thaliana
250012_x_at	AT5G18060	Related Genes	Arabidopsis thaliana
	response to endogenous stimulus, response to hormone stimulus, response to auxin stimulus, response to organic substance,
249923_at	AT5G19120	Related Genes	Arabidopsis thaliana
	proteolysis,
	endomembrane system,
	endopeptidase activity, aspartic-type endopeptidase activity, peptidase activity, aspartic-type peptidase activity, peptidase activity, acting on L-amino acid peptides,
259790_s_at	AT5G27780	Related Genes	Arabidopsis thaliana
	response to endogenous stimulus, response to hormone stimulus, response to auxin stimulus, response to organic substance,
248606_at	AT5G49448	Related Genes	Arabidopsis thaliana
	endomembrane system,
247047_at	AT5G66650	Related Genes	Arabidopsis thaliana
257339_s_at	ATP synthase subunit 9, mitochondrial	Related Genes	Arabidopsis thaliana
	generation of precursor metabolites and energy, oxidative phosphorylation, purine nucleotide metabolic process, purine nucleotide biosynthetic process, ATP biosynthetic process, phosphorus metabolic process, phosphate metabolic process, ion transport, cation transport, hydrogen transport, nucleoside triphosphate metabolic process, nucleoside triphosphate biosynthetic process, purine nucleoside tr…
	mitochondrion, integral to membrane, proton-transporting two-sector ATPase complex, intrinsic to membrane, proton-transporting two-sector ATPase complex, proton-transporting domain, proton-transporting ATP synthase complex, proton-transporting ATP synthase complex, coupling factor F(o),
	nucleotide binding, nucleoside binding, purine nucleoside binding, ATP binding, lipid binding, monovalent inorganic cation transmembrane transporter activity, hydrogen ion transmembrane transporter activity, ATPase activity, purine nucleotide binding, inorganic cation transmembrane transporter activity, adenyl nucleotide binding, ribonucleotide binding, purine ribonucleotide binding, adenyl ribon…
261766_at	Auxin-responsive protein IAA5	Related Genes	Arabidopsis thaliana
	transcription, intracellular signaling cascade, response to endogenous stimulus, response to hormone stimulus, response to auxin stimulus, auxin mediated signaling pathway, hormone-mediated signaling, response to organic substance, cellular response to hormone stimulus, regulation of transcription,
	DNA binding, transcription factor activity, transcription regulator activity, protein dimerization activity,
261470_at	Ethylene-responsive transcription factor 11	Related Genes	Arabidopsis thaliana
	two-component signal transduction system (phosphorelay), transcription, regulation of transcription, DNA-dependent, intracellular signaling cascade, response to endogenous stimulus, response to ethylene stimulus, response to hormone stimulus, hormone-mediated signaling, ethylene mediated signaling pathway, response to organic substance, cellular response to hormone stimulus, regulation of transcr…
	DNA binding, transcription factor activity, transcription repressor activity, transcription regulator activity,
257675_at	Ethylene-responsive transcription factor 7	Related Genes	Arabidopsis thaliana
	two-component signal transduction system (phosphorelay), transcription, regulation of transcription, DNA-dependent, defense response, intracellular signaling cascade, response to water deprivation, response to water, response to abiotic stimulus, response to endogenous stimulus, response to ethylene stimulus, response to hormone stimulus, response to abscisic acid stimulus, hormone-mediated signa…
	DNA binding, transcription factor activity, transcription repressor activity, transcription regulator activity,
259729_at	Ethylene-responsive transcription factor ERF013	Related Genes	Arabidopsis thaliana
	two-component signal transduction system (phosphorelay), transcription, regulation of transcription, DNA-dependent, intracellular signaling cascade, response to endogenous stimulus, response to ethylene stimulus, response to hormone stimulus, hormone-mediated signaling, ethylene mediated signaling pathway, response to organic substance, cellular response to hormone stimulus, regulation of transcr…
	chloroplast, plastid,
	DNA binding, transcription factor activity, transcription regulator activity,
247638_at	Fasciclin-like arabinogalactan protein 12	Related Genes	Arabidopsis thaliana
	plasma membrane, intrinsic to membrane, anchored to membrane,
250223_at	Glutaredoxin-C8	Related Genes	Arabidopsis thaliana
	reproductive developmental process, generation of precursor metabolites and energy, post-embryonic development, negative regulation of biosynthetic process, flower development, negative regulation of macromolecule biosynthetic process, negative regulation of macromolecule metabolic process, negative regulation of gene expression, negative regulation of transcription, cellular homeostasis, electro…
	electron carrier activity, protein disulfide oxidoreductase activity, disulfide oxidoreductase activity, oxidoreductase activity, acting on sulfur group of donors,
264469_at	LOB domain-containing protein 40	Related Genes	Arabidopsis thaliana
	response to endogenous stimulus, response to hormone stimulus, response to gibberellin stimulus, response to organic substance,
265737_at	Lipid phosphate phosphatase 1	Related Genes	Arabidopsis thaliana
	phospholipid metabolic process, defense response, immune response, cell death, plant-type hypersensitive response, programmed cell death, death, organophosphate metabolic process, cellular response to stress, host programmed cell death induced by symbiont, innate immune response,
	plasma membrane, integral to plasma membrane, integral to membrane, intrinsic to membrane, intrinsic to plasma membrane, plasma membrane part,
	phosphatidate phosphatase activity, phosphatase activity,
261564_at	NAC domain-containing protein 2	Related Genes	Arabidopsis thaliana
	transcription, response to wounding, regulation of abscisic acid mediated signaling, negative regulation of abscisic acid mediated signaling, negative regulation of signal transduction, negative regulation of cell communication, regulation of transcription, negative regulation of response to stimulus,
	DNA binding, transcription factor activity, transcription activator activity, transcription regulator activity,
252679_at	Probable CCR4-associated factor 1 homolog 9	Related Genes	Arabidopsis thaliana
	transcription, RNA modification, response to wounding, regulation of transcription,
	3'-5'-exoribonuclease activity, RNA binding, nuclease activity, exonuclease activity, exoribonuclease activity, poly(A)-specific ribonuclease activity, ribonuclease activity, 3'-5' exonuclease activity, exonuclease activity, active with either ribo- or deoxyribonucleic acids and producing 5'-phosphomonoesters, exoribonuclease activity, producing 5'-phosphomonoesters, ion binding, cation binding, …
259982_at	RING-H2 finger protein ATL1R	Related Genes	Arabidopsis thaliana
	proteolysis, macromolecule catabolic process, modification-dependent protein catabolic process, protein catabolic process, modification-dependent macromolecule catabolic process, cellular protein catabolic process, cellular macromolecule catabolic process, proteolysis involved in cellular protein catabolic process,
	integral to membrane, intrinsic to membrane,
	zinc ion binding, ion binding, cation binding, metal ion binding, transition metal ion binding,
246777_at	RING-H2 finger protein ATL5H	Related Genes	Arabidopsis thaliana
	proteolysis, macromolecule catabolic process, response to endogenous stimulus, response to hormone stimulus, response to abscisic acid stimulus, response to carbohydrate stimulus, response to extracellular stimulus, response to organic substance, response to chitin, modification-dependent protein catabolic process, protein catabolic process, response to nutrient levels, cellular response to extra…
	integral to membrane, intrinsic to membrane,
	ubiquitin-protein ligase activity, zinc ion binding, ligase activity, forming carbon-nitrogen bonds, acid-amino acid ligase activity, small conjugating protein ligase activity, ion binding, cation binding, metal ion binding, transition metal ion binding,
247524_at	Thioredoxin-like 3, chloroplastic	Related Genes	Arabidopsis thaliana
	generation of precursor metabolites and energy, cellular homeostasis, electron transport chain, homeostatic process, cell redox homeostasis, oxidation reduction,
	chloroplast, plastid,
247023_at	Transcription factor HEC1	Related Genes	Arabidopsis thaliana
	reproductive developmental process, transcription, post-embryonic development, post-embryonic morphogenesis, flower development, transmitting tissue development, regulation of transcription, floral organ development, floral whorl development, carpel development, floral organ morphogenesis, carpel morphogenesis, floral organ formation, carpel formation, gynoecium development, post-embryonic organ …
	DNA binding, transcription factor activity, transcription regulator activity,
250165_at	UPF0497 membrane protein At5g15290	Related Genes	Arabidopsis thaliana
	integral to membrane, intrinsic to membrane,
265233_s_at	Uncharacterized mitochondrial cytochrome b-like protein AtMg00590	Related Genes	Arabidopsis thaliana
	generation of precursor metabolites and energy, energy derivation by oxidation of organic compounds, electron transport chain, respiratory electron transport chain, cellular respiration, oxidation reduction,
	mitochondrion, integral to membrane, intrinsic to membrane,
	electron carrier activity,
249894_at	Uncharacterized protein At5g22580	Related Genes	Arabidopsis thaliana
	chloroplast, plastid,
255568_at	WRKY transcription factor 22	Related Genes	Arabidopsis thaliana
	transcription, regulation of transcription, DNA-dependent, defense response, response to carbohydrate stimulus, response to organic substance, response to chitin, regulation of transcription, regulation of RNA metabolic process,
	DNA binding, transcription factor activity, transcription regulator activity, sequence-specific DNA binding,
266656_at	Zinc finger CCCH domain-containing protein 23	Related Genes	Arabidopsis thaliana
	regulation of transcription,
	DNA binding, transcription factor activity, zinc ion binding, transcription regulator activity, ion binding, cation binding, metal ion binding, transition metal ion binding,
251745_at	Zinc finger CCCH domain-containing protein 47	Related Genes	Arabidopsis thaliana
	response to carbohydrate stimulus, response to organic substance, response to chitin, regulation of transcription,
	DNA binding, transcription factor activity, zinc ion binding, transcription regulator activity, ion binding, cation binding, metal ion binding, transition metal ion binding,
