# Supplementary material for: The transporter GAT1 plays an important role in GABA-mediated carbon-nitrogen interactions in Arabidopsis
Source: Front Plant Sci. 2015 Sep 29;6:785. doi: 10.3389/fpls.2015.00785 (PMC4586413; doi:10.3389/fpls.2015.00785)
Supplement: Supplementary file 7 [file DataSheet5.XLSX]

## Sheet: Sheet5
Supplementary Material	Heat_map_ID	Gene_ID	Gene_name	Functional_class	Fold-change_gat1_lowC_1mMGABA_vs_gat1_lowC_ (Log2-scale)
The Transporter GAT1 Plays an Important Role in GABA-mediated Carbon-Nitrogen Interactions in Arabidopsis	G_01	256329_at	Exocyst complex component 2	cell morphogenesis, cell morphogenesis involved in differentiation, reproductive developmental process, exocytosis, protein localization, regulation of cell size, unidimensional cell growth, pollen germination, pollination, pollen tube growth, cell tip growth, protein transport, cell growth, vesicle-mediated transport, regulation of cellular component size, secretion by cell, cellular component m…	2.1818
Albert Batushansky1, Menny Kirma2, Nicole Grillich3, Phuong Anh Pham3, Doris Rentsch4, Gad Galili2, Alisdair R Fernie3, and Aaron Fait1*	G_02	246775_at	AT5G27540	cell morphogenesis, cell morphogenesis involved in differentiation, reproductive developmental process, mitochondrion organization, intracellular signaling cascade, small GTPase mediated signal transduction, regulation of cell size, post-embryonic development, embryonic development ending in seed dormancy, unidimensional cell growth, pollination, pollen tube growth, cell tip growth, fruit develop…	2.27723
1The Jacob Blaustein Institutes for Desert Research, Ben-Gurion University of the Negev, Midreshet Ben-Gurion, Israel, 2Department of Plant Science, Weizmann Institute of Science, Rehovot, Israel, 3Max-Planck Institute of Molecular Plant Physiology, Potsdam-Golm, Germany, 4Institute of Plant Sciences, University of Bern, Bern, Switzerland	G_03	266908_at	AT2G34650	cell morphogenesis, reproductive developmental process, protein amino acid phosphorylation, phosphorus metabolic process, phosphate metabolic process, intracellular signaling cascade, ectoderm development, regulation of cell size, epidermis development, tropism, response to abiotic stimulus, response to gravity, gravitropism, response to endogenous stimulus, response to hormone stimulus, response…	-2.52257
*Correspondence: Prof. Aaron Fait, The Ben-Gurion University of the Negev, The French Associates Institute for Agriculture and Biotechnology of Drylands, The Jacob Blaustein Institutes for Desert Research, Laboratory of Plant metabolism, Midreshet Ben-Gurion, 84990, Israel, E-mail: fait@bgu.ac.il	G_04	262614_at	Pattern formation protein EMB30	embryonic axis specification, cell morphogenesis, cytokinesis, cytokinesis by cell plate formation, establishment of planar polarity, morphogenesis of a polarized epithelium, morphogenesis of an epithelium, reproductive developmental process, cell wall organization, cell cycle, cell adhesion, establishment of tissue polarity, pattern specification process, ectoderm development, regulation of cell…	3.20823
Supplementary Data 5. Genes that expression level was significantly changed (pFDR≤0.05, 4 times fold-change and enrichment score) in respect to 1mM GABA under low C conditions compared to the samples under low C conditins only. Data is associated with the Figure 5.	G_05	250223_at	Glutaredoxin-C8	reproductive developmental process, generation of precursor metabolites and energy, post-embryonic development, negative regulation of biosynthetic process, flower development, negative regulation of macromolecule biosynthetic process, negative regulation of macromolecule metabolic process, negative regulation of gene expression, negative regulation of transcription, cellular homeostasis, electro…	-2.23441
	G_06	247023_at	Transcription factor HEC1	reproductive developmental process, transcription, post-embryonic development, post-embryonic morphogenesis, flower development, transmitting tissue development, regulation of transcription, floral organ development, floral whorl development, carpel development, floral organ morphogenesis, carpel morphogenesis, floral organ formation, carpel formation, gynoecium development, post-embryonic organ …	-3.11353
	G_07	251628_at	AT3G57290	reproductive developmental process, transcription, transcription, DNA-dependent, transcription initiation, translation, protein complex assembly, response to osmotic stress, response to radiation, response to light stimulus, response to abiotic stimulus, response to red or far red light, photomorphogenesis, response to salt stress, post-embryonic development, flower development, RNA biosynthetic …	2.43676
	G_08	247524_at	Thioredoxin-like 3, chloroplastic	generation of precursor metabolites and energy, cellular homeostasis, electron transport chain, homeostatic process, cell redox homeostasis, oxidation reduction,	-2.83406
	G_09	265233_s_at	Uncharacterized mitochondrial cytochrome b-like protein AtMg00590	generation of precursor metabolites and energy, energy derivation by oxidation of organic compounds, electron transport chain, respiratory electron transport chain, cellular respiration, oxidation reduction,	-2.51585
	G_10	257339_s_at	ATP synthase subunit 9, mitochondrial	generation of precursor metabolites and energy, oxidative phosphorylation, purine nucleotide metabolic process, purine nucleotide biosynthetic process, ATP biosynthetic process, phosphorus metabolic process, phosphate metabolic process, ion transport, cation transport, hydrogen transport, nucleoside triphosphate metabolic process, nucleoside triphosphate biosynthetic process, purine nucleoside tr…	-2.28333
	G_11	258239_at	AT3G27690	generation of precursor metabolites and energy, response to radiation, response to light stimulus, response to abiotic stimulus, response to blue light, response to red or far red light, photosynthesis, light harvesting, response to red light, response to far red light, photosynthesis, photosynthesis, light reaction,	-2.48118
	G_12	265737_at	Lipid phosphate phosphatase 1	phospholipid metabolic process, defense response, immune response, cell death, plant-type hypersensitive response, programmed cell death, death, organophosphate metabolic process, cellular response to stress, host programmed cell death induced by symbiont, innate immune response,	-2.13847
	G_13	264100_at	Lupeol synthase 1	isoprenoid metabolic process, terpenoid metabolic process, triterpenoid metabolic process, isoprenoid biosynthetic process, lipid biosynthetic process, triterpenoid biosynthetic process, terpenoid biosynthetic process, pentacyclic triterpenoid metabolic process, pentacyclic triterpenoid biosynthetic process, secondary metabolic process,	3.03493
	G_14	256633_at	AT3G28340	carbohydrate biosynthetic process,	-2.45954
	G_15	247338_at	Pyruvate kinase	monosaccharide metabolic process, glucose metabolic process, glucose catabolic process, generation of precursor metabolites and energy, glycolysis, response to inorganic substance, response to metal ion, carbohydrate catabolic process, hexose metabolic process, hexose catabolic process, cellular carbohydrate catabolic process, alcohol catabolic process, monosaccharide catabolic process, response …	2.05193
	G_16	252421_at	AT3G47540	polysaccharide catabolic process, polysaccharide metabolic process, aminoglycan metabolic process, aminoglycan catabolic process, chitin metabolic process, chitin catabolic process, macromolecule catabolic process, carbohydrate catabolic process, cell wall macromolecule catabolic process, cell wall macromolecule metabolic process,	-2.08129
	G_17	262784_at	Alpha-glucan water dikinase 1, chloroplastic	polysaccharide catabolic process, polysaccharide metabolic process, starch metabolic process, starch catabolic process, cellular glucan metabolic process, phosphorus metabolic process, phosphate metabolic process, macromolecule catabolic process, glucan catabolic process, response to temperature stimulus, response to cold, response to symbiont, response to symbiotic fungus, response to fungus, re…	5.20142
	G_18	246829_at	Phosphoglucan, water dikinase, chloroplastic	polysaccharide catabolic process, polysaccharide metabolic process, starch metabolic process, starch catabolic process, cellular glucan metabolic process, protein amino acid phosphorylation, phosphorus metabolic process, phosphate metabolic process, macromolecule catabolic process, glucan catabolic process, carbohydrate catabolic process, phosphorylation, glucan metabolic process, cellular polysa…	3.6967
	G_19	263696_at	Bifunctional aspartokinase/homoserine dehydrogenase 1, chloroplastic	sulfur amino acid metabolic process, sulfur amino acid biosynthetic process, methionine metabolic process, sulfur metabolic process, cellular amino acid biosynthetic process, aspartate family amino acid metabolic process, aspartate family amino acid biosynthetic process, methionine biosynthetic process, amine biosynthetic process, organic acid biosynthetic process, nitrogen compound biosynthetic …	2.85388
	G_20	259883_at	AT1G76400	protein amino acid glycosylation, glycoprotein metabolic process, glycoprotein biosynthetic process, biopolymer glycosylation, glycosylation,	2.11091
	G_21	260339_at	AT1G69220	protein amino acid phosphorylation, phosphorus metabolic process, phosphate metabolic process, phosphorylation,	2.25592
	G_22	256121_at	AT1G18160	protein amino acid phosphorylation, phosphorus metabolic process, phosphate metabolic process, phosphorylation,	2.21089
	G_23	257975_at	AT3G20830	protein amino acid phosphorylation, phosphorus metabolic process, phosphate metabolic process, phosphorylation,	-2.1155
	G_24	258350_at	CBL-interacting serine/threonine-protein kinase 1	protein amino acid phosphorylation, phosphorus metabolic process, phosphate metabolic process, response to osmotic stress, response to abiotic stimulus, response to salt stress, response to endogenous stimulus, response to hormone stimulus, response to abscisic acid stimulus, response to organic substance, phosphorylation,	3.42753
	G_25	248164_at	AT3G16420; AT5G54490	protein folding, response to endogenous stimulus, response to hormone stimulus, response to auxin stimulus, response to organic substance,	-3.77358
	G_26	264655_at	AT1G09070	protein targeting, protein targeting to vacuole, intracellular protein transport, vacuolar transport, protein localization, protein transport, cellular protein localization, establishment of protein localization, intracellular transport, cellular macromolecule localization,	-2.02652
	G_27	252606_at	Serine carboxypeptidase-like 48	proteolysis,	2.09219
	G_28	249923_at	AT5G19120	proteolysis,	-2.26392
	G_29	259982_at	RING-H2 finger protein ATL1R	proteolysis, macromolecule catabolic process, modification-dependent protein catabolic process, protein catabolic process, modification-dependent macromolecule catabolic process, cellular protein catabolic process, cellular macromolecule catabolic process, proteolysis involved in cellular protein catabolic process,	-3.44096
	G_30	246777_at	RING-H2 finger protein ATL5H	proteolysis, macromolecule catabolic process, response to endogenous stimulus, response to hormone stimulus, response to abscisic acid stimulus, response to carbohydrate stimulus, response to extracellular stimulus, response to organic substance, response to chitin, modification-dependent protein catabolic process, protein catabolic process, response to nutrient levels, cellular response to extra…	-3.87303
	G_31	248427_at	AT5G51750	proteolysis, negative regulation of catalytic activity, negative regulation of molecular function,	3.54132
	G_32	255381_at	AT4G03510	proteolysis, ubiquitin-dependent protein catabolic process, intracellular protein transport, protein localization, macromolecule catabolic process, protein transport, modification-dependent protein catabolic process, protein catabolic process, protein exit from endoplasmic reticulum, secretion by cell, cellular protein localization, modification-dependent macromolecule catabolic process, cellular…	-2.42474
	G_33	266673_at	AT2G29630	vitamin metabolic process, water-soluble vitamin metabolic process, thiamin metabolic process, sulfur metabolic process, response to nutrient, vitamin biosynthetic process, thiamin biosynthetic process, response to extracellular stimulus, response to vitamin B1, heterocycle biosynthetic process, aromatic compound biosynthetic process, response to nutrient levels, response to vitamin, water-solubl…	2.58809
	G_34	245117_at	Calcium-transporting ATPase 4, plasma membrane-type	purine nucleotide metabolic process, purine nucleotide biosynthetic process, one-carbon metabolic process, ATP biosynthetic process, ion transport, cation transport, calcium ion transport, response to osmotic stress, nucleoside triphosphate metabolic process, nucleoside triphosphate biosynthetic process, purine nucleoside triphosphate metabolic process, purine nucleoside triphosphate biosynthetic…	2.87503
	G_35	251745_at	Zinc finger CCCH domain-containing protein 47	response to carbohydrate stimulus, response to organic substance, response to chitin, regulation of transcription,	-2.4468
	G_36	261909_at	AT1G80680	activation of innate immune response, activation of immune response, positive regulation of immune system process, RNA localization, RNA export from nucleus, mRNA export from nucleus, nucleocytoplasmic transport, intracellular signaling cascade, response to endogenous stimulus, response to hormone stimulus, response to auxin stimulus, defense response signaling pathway, resistance gene-dependent,…	2.01079
	G_37	264213_at	Protein PHLOEM PROTEIN 2-LIKE A5	defense response, immune response, innate immune response,	3.70575
	G_38	252743_at	AT3G43300	defense response, response to bacterium, vesicle-mediated transport, growth, defense response to bacterium,	2.76494
	G_39	255720_at	Phosphoribulokinase, chloroplastic	defense response, response to temperature stimulus, response to cold, response to bacterium, response to abiotic stimulus, carbon utilization by fixation of carbon dioxide, photosynthesis, carbohydrate biosynthetic process, reductive pentose-phosphate cycle, photosynthesis, dark reaction, defense response to bacterium,	2.08283
	G_40	252970_at	AT4G38850	response to endogenous stimulus, response to hormone stimulus, response to auxin stimulus, response to organic substance,	-2.33866
	G_41	259784_at	AT1G29450	response to endogenous stimulus, response to hormone stimulus, response to auxin stimulus, response to organic substance,	-3.06874
	G_42	264021_at	AT2G21200	response to endogenous stimulus, response to hormone stimulus, response to auxin stimulus, response to organic substance,	-3.25509
	G_43	259783_at	AT1G29510	response to endogenous stimulus, response to hormone stimulus, response to auxin stimulus, response to organic substance,	-3.44764
	G_44	259790_s_at	AT5G27780	response to endogenous stimulus, response to hormone stimulus, response to auxin stimulus, response to organic substance,	-3.64833
	G_45	259773_at	AT1G29500	response to endogenous stimulus, response to hormone stimulus, response to auxin stimulus, response to organic substance,	-4.79905
	G_46	257506_at	AT1G29440	response to endogenous stimulus, response to hormone stimulus, response to auxin stimulus, response to organic substance,	-4.85712
	G_47	250012_x_at	AT5G18060	response to endogenous stimulus, response to hormone stimulus, response to auxin stimulus, response to organic substance,	-5.22739
	G_48	264469_at	LOB domain-containing protein 40	response to endogenous stimulus, response to hormone stimulus, response to gibberellin stimulus, response to organic substance,	-3.11389
	G_49	255496_at	AT4G02640	response to oomycetes, response to molecule of oomycetes origin, regulation of transcription, DNA-dependent, defense response, immune response, cell death, plant-type hypersensitive response, programmed cell death, death, cellular response to stress, host programmed cell death induced by symbiont, innate immune response, regulation of transcription, regulation of RNA metabolic process,	3.46038
	G_50	254232_at	AT4G23600	response to osmotic stress, hyperosmotic response, response to wounding, response to abiotic stimulus, response to toxin, response to salt stress, response to endogenous stimulus, response to hormone stimulus, response to abscisic acid stimulus, response to jasmonic acid stimulus, response to organic substance, response to microbial phytotoxin, hyperosmotic salinity response,	2.1021
	G_51	267069_at	AT2G41010	response to osmotic stress, response to water deprivation, response to water, response to abiotic stimulus, response to salt stress, regulation of salicylic acid metabolic process, regulation of cellular ketone metabolic process,	-2.58859
	G_52	253161_at	AT4G35770	response to oxidative stress, aging, response to wounding, response to endogenous stimulus, response to jasmonic acid stimulus, response to organic substance,	2.13033
	G_53	253481_at	Aspartate aminotransferase; Aspartate aminotransferase, chloroplastic	response to temperature stimulus, response to cold, response to abiotic stimulus, response to inorganic substance, response to metal ion, response to cadmium ion,	2.08616
	G_54	252468_at	Alpha-glucan phosphorylase, H isozyme	response to water deprivation, response to water, response to abiotic stimulus, response to inorganic substance, response to metal ion, response to cadmium ion,	3.17479
	G_55	255441_at	Cullin-1	two-component signal transduction system (phosphorelay), reproductive developmental process, protein complex assembly, proteolysis, ubiquitin-dependent protein catabolic process, cell cycle, intracellular signaling cascade, macromolecule catabolic process, response to endogenous stimulus, response to ethylene stimulus, response to hormone stimulus, response to auxin stimulus, auxin mediated signa…	2.26423
	G_56	257675_at	Ethylene-responsive transcription factor 7	two-component signal transduction system (phosphorelay), transcription, regulation of transcription, DNA-dependent, defense response, intracellular signaling cascade, response to water deprivation, response to water, response to abiotic stimulus, response to endogenous stimulus, response to ethylene stimulus, response to hormone stimulus, response to abscisic acid stimulus, hormone-mediated signa…	-2.64373
	G_57	260498_at	AP2-like ethylene-responsive transcription factor At2g41710	two-component signal transduction system (phosphorelay), transcription, regulation of transcription, DNA-dependent, intracellular signaling cascade, response to endogenous stimulus, response to ethylene stimulus, response to hormone stimulus, hormone-mediated signaling, ethylene mediated signaling pathway, response to organic substance, cellular response to hormone stimulus, regulation of transcr…	2.59358
	G_58	259729_at	Ethylene-responsive transcription factor ERF013	two-component signal transduction system (phosphorelay), transcription, regulation of transcription, DNA-dependent, intracellular signaling cascade, response to endogenous stimulus, response to ethylene stimulus, response to hormone stimulus, hormone-mediated signaling, ethylene mediated signaling pathway, response to organic substance, cellular response to hormone stimulus, regulation of transcr…	-2.25279
	G_59	261470_at	Ethylene-responsive transcription factor 11	two-component signal transduction system (phosphorelay), transcription, regulation of transcription, DNA-dependent, intracellular signaling cascade, response to endogenous stimulus, response to ethylene stimulus, response to hormone stimulus, hormone-mediated signaling, ethylene mediated signaling pathway, response to organic substance, cellular response to hormone stimulus, regulation of transcr…	-3.6922
	G_60	266185_at	AT2G38950	regulation of transcription,	2.02825
	G_61	259705_at	AT1G77450	regulation of transcription,	-2.28753
	G_62	266656_at	Zinc finger CCCH domain-containing protein 23	regulation of transcription,	-2.39447
	G_63	250858_at	AT5G04760	regulation of transcription,	-2.53595
	G_64	247013_at	AT5G67480	regulation of transcription, DNA-dependent, response to endogenous stimulus, response to hormone stimulus, response to auxin stimulus, response to gibberellin stimulus, response to organic substance, regulation of transcription, regulation of RNA metabolic process,	3.5029
	G_65	246523_at	Zinc finger protein CONSTANS-LIKE 1	transcription, circadian rhythm, regulation of flower development, regulation of transcription, rhythmic process, regulation of post-embryonic development,	2.14655
	G_66	261766_at	Auxin-responsive protein IAA5	transcription, intracellular signaling cascade, response to endogenous stimulus, response to hormone stimulus, response to auxin stimulus, auxin mediated signaling pathway, hormone-mediated signaling, response to organic substance, cellular response to hormone stimulus, regulation of transcription,	-2.68816
	G_67	257990_at	Transcription factor bHLH121	transcription, regulation of transcription,	2.85163
	G_68	256491_at	Carbon catabolite repressor protein 4 homolog 4	transcription, regulation of transcription,	2.01353
	G_69	255568_at	WRKY transcription factor 22	transcription, regulation of transcription, DNA-dependent, defense response, response to carbohydrate stimulus, response to organic substance, response to chitin, regulation of transcription, regulation of RNA metabolic process,	-2.31328
	G_70	261564_at	NAC domain-containing protein 2	transcription, response to wounding, regulation of abscisic acid mediated signaling, negative regulation of abscisic acid mediated signaling, negative regulation of signal transduction, negative regulation of cell communication, regulation of transcription, negative regulation of response to stimulus,	-2.97334
	G_71	252679_at	Probable CCR4-associated factor 1 homolog 9	transcription, RNA modification, response to wounding, regulation of transcription,	-2.32371
	G_72	262484_at	SWI/SNF complex subunit SWI3C	chromatin organization, chromatin remodeling, transcription, chromatin modification, regulation of transcription, chromosome organization,	2.71033
	G_73	265274_at	Zinc finger CCCH domain-containing protein 24	RNA processing,	3.45954
	G_74	257932_at	AT3G17040	RNA processing, regulation of translation, plastid organization, posttranscriptional regulation of gene expression, regulation of cellular protein metabolic process,	2.29668
	G_75	259861_at	AT1G80620	translation,	2.47493
	G_76	263835_at	AT2G40290	translation,	2.11856
	G_77	266924_at	AT2G45730	translation, translational initiation, regulation of translation, regulation of translational initiation, posttranscriptional regulation of gene expression, regulation of cellular protein metabolic process,	2.85058
	G_78	256621_at	AT3G24450	transition metal ion transport, ion transport, cation transport, copper ion transport, metal ion transport,	-2.59073
	G_79	254120_at	AT4G24570	mitochondrial transport, intracellular transport,	-3.05824
	G_80	246421_at	AT5G16880	intracellular protein transport, intra-Golgi vesicle-mediated transport, protein localization, protein transport, vesicle-mediated transport, cellular protein localization, establishment of protein localization, intracellular transport, Golgi vesicle transport, cellular macromolecule localization,	3.97524
	G_81	252150_at	AT3G51310	intracellular protein transport, vacuolar transport, lysosomal transport, protein localization, endosome to lysosome transport, protein transport, vesicle-mediated transport, endosome transport, cellular protein localization, retrograde transport, endosome to Golgi, establishment of protein localization, intracellular transport, cellular macromolecule localization,	3.3156
	G_82	258253_at	AT3G26760	oxidation reduction,	-2.1313
	G_83	245291_at	Dihydrolipoyl dehydrogenase	cellular homeostasis, homeostatic process, cell redox homeostasis, oxidation reduction,	2.23157
